# Supplementary material for: Effects of health-related dispositions on citizens’ appraisals toward the COVID-19 pandemic and protective behavior
Source: PLoS One. 2024 Sep 5;19(9):e0305995. doi: 10.1371/journal.pone.0305995 (PMC11376525; doi:10.1371/journal.pone.0305995)
Supplement: S1 File — (ZIP) [file pone.0305995.s001.zip]

Archive with 16 entries (15 files):
- S1 Zip File/
- S1 Zip File/Bootstrapping.inp
- S1 Zip File/CFA-HLC.inp
- S1 Zip File/CFA-HLC.out
- S1 Zip File/CFA-HRA.inp
- S1 Zip File/CFA-HRA.out
- S1 Zip File/CFA-PB.inp
- S1 Zip File/CFA-PB.out
- S1 Zip File/CFA-TA.inp
- S1 Zip File/CFA-TA.out
- S1 Zip File/Data for Mplus.dat
- S1 Zip File/Data.sav
- S1 Zip File/Explanatory Memo.docx
- S1 Zip File/Structural Model.inp
- S1 Zip File/bootstrapping.out
- S1 Zip File/structural model.out
