# Supplementary material for: Effects of health-related dispositions on citizens’ appraisals toward the COVID-19 pandemic and protective behavior
Source: PLoS One. 2024 Sep 5;19(9):e0305995. doi: 10.1371/journal.pone.0305995 (PMC11376525; doi:10.1371/journal.pone.0305995)
Supplement: S1 File — (ZIP) [file pone.0305995.s001.zip › S1 Zip File/CFA-HLC.inp]

title:

data: file is Data for Mplus.dat;

variable: names are  
 HRA01_1 HRA02_1 HRA03_1 HRA04_1 HRA05_1 HRA06_1 HRA07_1 HRA08_1 HRA09_1 
 HLC01_1 HLC02_1 HLC03_1 HLC04_1 HLC05_1 sex_1 age_1 reside_1 educat_1 income_1 
 PB01_2 PB02_2 PB03_2 PB04_2 PB05_2 PB06_2 PB07_2 PB08_2 
 TA01_2 TA02_2 TA03_2 TA04_2 TA05_2 CA01_2 CA02_2R CAmean_2 SubDis_2;
 


usevariables are

HLC01_1 HLC02_1 HLC03_1 HLC04_1 HLC05_1 ;  
 !PB01_2 PB02_2 PB03_2 PB04_2 PB05_2 PB06_2 PB07_2 PB08_2 
 !TA01_2 TA02_2 TA03_2 TA04_2 TA05_2 CAmean_2 SubDis_2;
 


CATEGORICAL = 

HLC01_1 HLC02_1 HLC03_1 HLC04_1 HLC05_1;   
 !PB01_2 PB02_2 PB03_2 PB04_2 PB05_2 PB06_2 PB07_2 PB08_2 
 !TA01_2 TA02_2 TA03_2 TA04_2 TA05_2 ;


missing = all(-9999);


ANALYSIS: 


model:


! HLC cfa
HLC BY HLC01_1 HLC02_1 HLC03_1 HLC04_1 HLC05_1; 

HLC01_1 WITH HLC02_1;
HLC02_1 WITH HLC05_1;

! TA cfa
!TA BY TA01_2 TA02_2 TA03_2 TA04_2 TA05_2;

!TA02_2 WITH TA03_2;
!TA01_2 WITH TA05_2;
!TA02_2 WITH TA05_2;
!TA02_2 WITH TA04_2;

! PB cfa
!PB BY PB01_2 PB02_2 PB03_2 PB04_2 PB05_2 PB06_2 PB07_2 PB08_2;

!PB05_2 WITH PB06_2;
!PB05_2 WITH PB07_2;
!PB01_2 WITH PB03_2;
!PB06_2 WITH PB07_2;
!PB03_2 WITH PB08_2;


output:
stdyx;
modindices;
TECH1;
TECH4;
