# Supplementary material for: Effects of health-related dispositions on citizens’ appraisals toward the COVID-19 pandemic and protective behavior
Source: PLoS One. 2024 Sep 5;19(9):e0305995. doi: 10.1371/journal.pone.0305995 (PMC11376525; doi:10.1371/journal.pone.0305995)
Supplement: S1 File — (ZIP) [file pone.0305995.s001.zip › S1 Zip File/CFA-HLC.out]

Mplus VERSION 8.3 (Mac)
MUTHEN & MUTHEN
04/15/2024  11:20 PM

INPUT INSTRUCTIONS

  title:

  data: file is Data for Mplus.dat;

  variable: names are
   HRA01_1 HRA02_1 HRA03_1 HRA04_1 HRA05_1 HRA06_1 HRA07_1 HRA08_1 HRA09_1
   HLC01_1 HLC02_1 HLC03_1 HLC04_1 HLC05_1 sex_1 age_1 reside_1 educat_1 income_1
   PB01_2 PB02_2 PB03_2 PB04_2 PB05_2 PB06_2 PB07_2 PB08_2
   TA01_2 TA02_2 TA03_2 TA04_2 TA05_2 CA01_2 CA02_2R CAmean_2 SubDis_2;


  usevariables are

  HLC01_1 HLC02_1 HLC03_1 HLC04_1 HLC05_1 ;
   !PB01_2 PB02_2 PB03_2 PB04_2 PB05_2 PB06_2 PB07_2 PB08_2
   !TA01_2 TA02_2 TA03_2 TA04_2 TA05_2 CAmean_2 SubDis_2;


  CATEGORICAL =

  HLC01_1 HLC02_1 HLC03_1 HLC04_1 HLC05_1;
   !PB01_2 PB02_2 PB03_2 PB04_2 PB05_2 PB06_2 PB07_2 PB08_2
   !TA01_2 TA02_2 TA03_2 TA04_2 TA05_2 ;


  missing = all(-9999);


  ANALYSIS:


  model:


  ! HLC cfa
  HLC BY HLC01_1 HLC02_1 HLC03_1 HLC04_1 HLC05_1;

  HLC01_1 WITH HLC02_1;
  HLC02_1 WITH HLC05_1;

  ! TA cfa
  !TA BY TA01_2 TA02_2 TA03_2 TA04_2 TA05_2;

  !TA02_2 WITH TA03_2;
  !TA01_2 WITH TA05_2;
  !TA02_2 WITH TA05_2;
  !TA02_2 WITH TA04_2;

  ! PB cfa
  !PB BY PB01_2 PB02_2 PB03_2 PB04_2 PB05_2 PB06_2 PB07_2 PB08_2;

  !PB05_2 WITH PB06_2;
  !PB05_2 WITH PB07_2;
  !PB01_2 WITH PB03_2;
  !PB06_2 WITH PB07_2;
  !PB03_2 WITH PB08_2;


  output:
  stdyx;
  modindices;
  TECH1;
  TECH4;


INPUT READING TERMINATED NORMALLY


SUMMARY OF ANALYSIS

Number of groups                                                 1
Number of observations                                         526

Number of dependent variables                                    5
Number of independent variables                                  0
Number of continuous latent variables                            1

Observed dependent variables

  Binary and ordered categorical (ordinal)
   HLC01_1     HLC02_1     HLC03_1     HLC04_1     HLC05_1

Continuous latent variables
   HLC


Estimator                                                    WLSMV
Maximum number of iterations                                  1000
Convergence criterion                                    0.500D-04
Maximum number of steepest descent iterations                   20
Maximum number of iterations for H1                           2000
Convergence criterion for H1                             0.100D-03
Parameterization                                             DELTA
Link                                                        PROBIT

Input data file(s)
  Data for Mplus.dat

Input data format  FREE


SUMMARY OF DATA

     Number of missing data patterns             1


COVARIANCE COVERAGE OF DATA

Minimum covariance coverage value   0.100


     PROPORTION OF DATA PRESENT


           Covariance Coverage
              HLC01_1       HLC02_1       HLC03_1       HLC04_1       HLC05_1
              ________      ________      ________      ________      ________
 HLC01_1        1.000
 HLC02_1        1.000         1.000
 HLC03_1        1.000         1.000         1.000
 HLC04_1        1.000         1.000         1.000         1.000
 HLC05_1        1.000         1.000         1.000         1.000         1.000


UNIVARIATE PROPORTIONS AND COUNTS FOR CATEGORICAL VARIABLES

    HLC01_1
      Category 1    0.017            9.000
      Category 2    0.084           44.000
      Category 3    0.179           94.000
      Category 4    0.306          161.000
      Category 5    0.382          201.000
      Category 6    0.032           17.000
    HLC02_1
      Category 1    0.011            6.000
      Category 2    0.108           57.000
      Category 3    0.217          114.000
      Category 4    0.327          172.000
      Category 5    0.300          158.000
      Category 6    0.036           19.000
    HLC03_1
      Category 1    0.004            2.000
      Category 2    0.049           26.000
      Category 3    0.133           70.000
      Category 4    0.413          217.000
      Category 5    0.356          187.000
      Category 6    0.046           24.000
    HLC04_1
      Category 1    0.010            5.000
      Category 2    0.040           21.000
      Category 3    0.139           73.000
      Category 4    0.405          213.000
      Category 5    0.354          186.000
      Category 6    0.053           28.000
    HLC05_1
      Category 1    0.004            2.000
      Category 2    0.008            4.000
      Category 3    0.144           76.000
      Category 4    0.456          240.000
      Category 5    0.388          204.000


THE MODEL ESTIMATION TERMINATED NORMALLY


MODEL FIT INFORMATION

Number of Free Parameters                       31

Chi-Square Test of Model Fit

          Value                              4.621*
          Degrees of Freedom                     3
          P-Value                           0.2018

*   The chi-square value for MLM, MLMV, MLR, ULSMV, WLSM and WLSMV cannot be used
    for chi-square difference testing in the regular way.  MLM, MLR and WLSM
    chi-square difference testing is described on the Mplus website.  MLMV, WLSMV,
    and ULSMV difference testing is done using the DIFFTEST option.

RMSEA (Root Mean Square Error Of Approximation)

          Estimate                           0.032
          90 Percent C.I.                    0.000  0.086
          Probability RMSEA <= .05           0.633

CFI/TLI

          CFI                                0.997
          TLI                                0.991

Chi-Square Test of Model Fit for the Baseline Model

          Value                            609.634
          Degrees of Freedom                    10
          P-Value                           0.0000

SRMR (Standardized Root Mean Square Residual)

          Value                              0.011

Optimum Function Value for Weighted Least-Squares Estimator

          Value                     0.27418511D-02


MODEL RESULTS

                                                    Two-Tailed
                    Estimate       S.E.  Est./S.E.    P-Value

 HLC      BY
    HLC01_1            1.000      0.000    999.000    999.000
    HLC02_1            1.246      0.132      9.451      0.000
    HLC03_1            1.275      0.145      8.797      0.000
    HLC04_1            1.401      0.180      7.794      0.000
    HLC05_1            1.147      0.140      8.207      0.000

 HLC01_1  WITH
    HLC02_1            0.137      0.039      3.484      0.000

 HLC02_1  WITH
    HLC05_1           -0.126      0.046     -2.749      0.006

 Thresholds
    HLC01_1$1         -2.117      0.133    -15.875      0.000
    HLC01_1$2         -1.277      0.074    -17.173      0.000
    HLC01_1$3         -0.584      0.058    -10.045      0.000
    HLC01_1$4          0.216      0.055      3.921      0.000
    HLC01_1$5          1.848      0.107     17.341      0.000
    HLC02_1$1         -2.277      0.155    -14.696      0.000
    HLC02_1$2         -1.176      0.071    -16.596      0.000
    HLC02_1$3         -0.422      0.056     -7.476      0.000
    HLC02_1$4          0.422      0.056      7.476      0.000
    HLC02_1$5          1.798      0.103     17.520      0.000
    HLC03_1$1         -2.669      0.237    -11.260      0.000
    HLC03_1$2         -1.614      0.090    -17.877      0.000
    HLC03_1$3         -0.892      0.063    -14.080      0.000
    HLC03_1$4          0.250      0.055      4.530      0.000
    HLC03_1$5          1.689      0.095     17.791      0.000
    HLC04_1$1         -2.345      0.166    -14.134      0.000
    HLC04_1$2         -1.650      0.092    -17.846      0.000
    HLC04_1$3         -0.885      0.063    -14.001      0.000
    HLC04_1$4          0.236      0.055      4.269      0.000
    HLC04_1$5          1.614      0.090     17.877      0.000
    HLC05_1$1         -2.669      0.237    -11.260      0.000
    HLC05_1$2         -2.277      0.155    -14.696      0.000
    HLC05_1$3         -1.011      0.066    -15.296      0.000
    HLC05_1$4          0.285      0.055      5.138      0.000

 Variances
    HLC                0.208      0.040      5.160      0.000


STANDARDIZED MODEL RESULTS


STDYX Standardization

                                                    Two-Tailed
                    Estimate       S.E.  Est./S.E.    P-Value

 HLC      BY
    HLC01_1            0.456      0.044     10.320      0.000
    HLC02_1            0.569      0.046     12.335      0.000
    HLC03_1            0.582      0.038     15.126      0.000
    HLC04_1            0.640      0.043     14.837      0.000
    HLC05_1            0.524      0.047     11.103      0.000

 HLC01_1  WITH
    HLC02_1            0.187      0.049      3.819      0.000

 HLC02_1  WITH
    HLC05_1           -0.180      0.070     -2.561      0.010

 Thresholds
    HLC01_1$1         -2.117      0.133    -15.875      0.000
    HLC01_1$2         -1.277      0.074    -17.173      0.000
    HLC01_1$3         -0.584      0.058    -10.045      0.000
    HLC01_1$4          0.216      0.055      3.921      0.000
    HLC01_1$5          1.848      0.107     17.341      0.000
    HLC02_1$1         -2.277      0.155    -14.696      0.000
    HLC02_1$2         -1.176      0.071    -16.596      0.000
    HLC02_1$3         -0.422      0.056     -7.476      0.000
    HLC02_1$4          0.422      0.056      7.476      0.000
    HLC02_1$5          1.798      0.103     17.520      0.000
    HLC03_1$1         -2.669      0.237    -11.260      0.000
    HLC03_1$2         -1.614      0.090    -17.877      0.000
    HLC03_1$3         -0.892      0.063    -14.080      0.000
    HLC03_1$4          0.250      0.055      4.530      0.000
    HLC03_1$5          1.689      0.095     17.791      0.000
    HLC04_1$1         -2.345      0.166    -14.134      0.000
    HLC04_1$2         -1.650      0.092    -17.846      0.000
    HLC04_1$3         -0.885      0.063    -14.001      0.000
    HLC04_1$4          0.236      0.055      4.269      0.000
    HLC04_1$5          1.614      0.090     17.877      0.000
    HLC05_1$1         -2.669      0.237    -11.260      0.000
    HLC05_1$2         -2.277      0.155    -14.696      0.000
    HLC05_1$3         -1.011      0.066    -15.296      0.000
    HLC05_1$4          0.285      0.055      5.138      0.000

 Variances
    HLC                1.000      0.000    999.000    999.000


R-SQUARE

    Observed                                        Two-Tailed   Residual
    Variable        Estimate       S.E.  Est./S.E.    P-Value    Variance

    HLC01_1            0.208      0.040      5.160      0.000      0.792
    HLC02_1            0.324      0.052      6.168      0.000      0.676
    HLC03_1            0.339      0.045      7.563      0.000      0.661
    HLC04_1            0.409      0.055      7.419      0.000      0.591
    HLC05_1            0.274      0.049      5.552      0.000      0.726


QUALITY OF NUMERICAL RESULTS

     Condition Number for the Information Matrix              0.912E-03
       (ratio of smallest to largest eigenvalue)


MODEL MODIFICATION INDICES

NOTE:  Modification indices for direct effects of observed dependent variables
regressed on covariates and residual covariances among observed dependent
variables may not be included.  To include these, request MODINDICES (ALL).

Minimum M.I. value for printing the modification index    10.000

                                   M.I.     E.P.C.  Std E.P.C.  StdYX E.P.C.

No modification indices above the minimum value.


TECHNICAL 1 OUTPUT


     PARAMETER SPECIFICATION


           TAU
              HLC01_1$      HLC01_1$      HLC01_1$      HLC01_1$      HLC01_1$
              ________      ________      ________      ________      ________
                  1             2             3             4             5


           TAU
              HLC02_1$      HLC02_1$      HLC02_1$      HLC02_1$      HLC02_1$
              ________      ________      ________      ________      ________
                  6             7             8             9            10


           TAU
              HLC03_1$      HLC03_1$      HLC03_1$      HLC03_1$      HLC03_1$
              ________      ________      ________      ________      ________
                 11            12            13            14            15


           TAU
              HLC04_1$      HLC04_1$      HLC04_1$      HLC04_1$      HLC04_1$
              ________      ________      ________      ________      ________
                 16            17            18            19            20


           TAU
              HLC05_1$      HLC05_1$      HLC05_1$      HLC05_1$
              ________      ________      ________      ________
                 21            22            23            24


           NU
              HLC01_1       HLC02_1       HLC03_1       HLC04_1       HLC05_1
              ________      ________      ________      ________      ________
                  0             0             0             0             0


           LAMBDA
              HLC
              ________
 HLC01_1            0
 HLC02_1           25
 HLC03_1           26
 HLC04_1           27
 HLC05_1           28


           THETA
              HLC01_1       HLC02_1       HLC03_1       HLC04_1       HLC05_1
              ________      ________      ________      ________      ________
 HLC01_1            0
 HLC02_1           29             0
 HLC03_1            0             0             0
 HLC04_1            0             0             0             0
 HLC05_1            0            30             0             0             0


           ALPHA
              HLC
              ________
                  0


           BETA
              HLC
              ________
 HLC                0


           PSI
              HLC
              ________
 HLC               31


     STARTING VALUES


           TAU
              HLC01_1$      HLC01_1$      HLC01_1$      HLC01_1$      HLC01_1$
              ________      ________      ________      ________      ________
               -2.117        -1.277        -0.584         0.216         1.848


           TAU
              HLC02_1$      HLC02_1$      HLC02_1$      HLC02_1$      HLC02_1$
              ________      ________      ________      ________      ________
               -2.277        -1.176        -0.422         0.422         1.798


           TAU
              HLC03_1$      HLC03_1$      HLC03_1$      HLC03_1$      HLC03_1$
              ________      ________      ________      ________      ________
               -2.669        -1.614        -0.892         0.250         1.689


           TAU
              HLC04_1$      HLC04_1$      HLC04_1$      HLC04_1$      HLC04_1$
              ________      ________      ________      ________      ________
               -2.345        -1.650        -0.885         0.236         1.614


           TAU
              HLC05_1$      HLC05_1$      HLC05_1$      HLC05_1$
              ________      ________      ________      ________
               -2.669        -2.277        -1.011         0.285


           NU
              HLC01_1       HLC02_1       HLC03_1       HLC04_1       HLC05_1
              ________      ________      ________      ________      ________
                0.000         0.000         0.000         0.000         0.000


           LAMBDA
              HLC
              ________
 HLC01_1        1.000
 HLC02_1        1.147
 HLC03_1        1.004
 HLC04_1        1.049
 HLC05_1        0.717


           THETA
              HLC01_1       HLC02_1       HLC03_1       HLC04_1       HLC05_1
              ________      ________      ________      ________      ________
 HLC01_1        1.000
 HLC02_1        0.000         1.000
 HLC03_1        0.000         0.000         1.000
 HLC04_1        0.000         0.000         0.000         1.000
 HLC05_1        0.000         0.000         0.000         0.000         1.000


           ALPHA
              HLC
              ________
                0.000


           BETA
              HLC
              ________
 HLC            0.000


           PSI
              HLC
              ________
 HLC            0.050


TECHNICAL 4 OUTPUT


     ESTIMATES DERIVED FROM THE MODEL


           ESTIMATED MEANS FOR THE LATENT VARIABLES
              HLC
              ________
                0.000


           ESTIMATED COVARIANCE MATRIX FOR THE LATENT VARIABLES
              HLC
              ________
 HLC            0.208


           ESTIMATED CORRELATION MATRIX FOR THE LATENT VARIABLES
              HLC
              ________
 HLC            1.000


     ESTIMATES DERIVED FROM THE MODEL


           S.E. FOR ESTIMATED MEANS FOR THE LATENT VARIABLES
              HLC
              ________
                0.000


           EST./S.E. FOR ESTIMATED MEANS FOR THE LATENT VARIABLES
              HLC
              ________
                0.000


           TWO-TAILED P-VALUE FOR ESTIMATED MEANS FOR THE LATENT VARIABLES
              HLC
              ________
                1.000


           S.E. FOR ESTIMATED COVARIANCE MATRIX FOR THE LATENT VARIABLES
              HLC
              ________
 HLC            0.040


           EST./S.E. FOR ESTIMATED COVARIANCE MATRIX FOR THE LATENT VARIABLES
              HLC
              ________
 HLC            5.160


           TWO-TAILED P-VALUE FOR ESTIMATED COVARIANCE MATRIX FOR THE LATENT VARIABLES
              HLC
              ________
 HLC            0.000


           S.E. FOR ESTIMATED CORRELATION MATRIX FOR THE LATENT VARIABLES
              HLC
              ________
 HLC            0.000


           EST./S.E. FOR ESTIMATED CORRELATION MATRIX FOR THE LATENT VARIABLES
              HLC
              ________
 HLC          999.000


           TWO-TAILED P-VALUE FOR ESTIMATED CORRELATION MATRIX FOR THE LATENT VARIABLES
              HLC
              ________
 HLC            0.000


     Beginning Time:  23:20:16
        Ending Time:  23:20:16
       Elapsed Time:  00:00:00


MUTHEN & MUTHEN
3463 Stoner Ave.
Los Angeles, CA  90066

Tel: (310) 391-9971
Fax: (310) 391-8971
Web: www.StatModel.com
Support: Support@StatModel.com

Copyright (c) 1998-2019 Muthen & Muthen
