# Supplementary material for: Effects of health-related dispositions on citizens’ appraisals toward the COVID-19 pandemic and protective behavior
Source: PLoS One. 2024 Sep 5;19(9):e0305995. doi: 10.1371/journal.pone.0305995 (PMC11376525; doi:10.1371/journal.pone.0305995)
Supplement: S1 File — (ZIP) [file pone.0305995.s001.zip › S1 Zip File/CFA-HRA.out]

Mplus VERSION 8.3 (Mac)
MUTHEN & MUTHEN
04/15/2024  11:14 PM

INPUT INSTRUCTIONS

  title:

  data: file is Data for Mplus.dat;

  variable: names are
   HRA01_1 HRA02_1 HRA03_1 HRA04_1 HRA05_1 HRA06_1 HRA07_1 HRA08_1 HRA09_1
   HLC01_1 HLC02_1 HLC03_1 HLC04_1 HLC05_1 sex_1 age_1 reside_1 educat_1 income_1
   PB01_2 PB02_2 PB03_2 PB04_2 PB05_2 PB06_2 PB07_2 PB08_2
   TA01_2 TA02_2 TA03_2 TA04_2 TA05_2 CA01_2 CA02_2R CAmean_2 SubDis_2;


  usevariables are
  HRA01_1 HRA02_1 HRA03_1 HRA04_1 HRA05_1 HRA06_1 HRA07_1 HRA08_1 HRA09_1;
   !HLC01_1 HLC02_1 HLC03_1 HLC04_1 HLC05_1 sex_1 age_1 reside_1
   !PB01_2 PB02_2 PB03_2 PB04_2 PB05_2 PB06_2 PB07_2 PB08_2
   !TA01_2 TA02_2 TA03_2 TA04_2 TA05_2 CAmean_2 SubDis_2;


  CATEGORICAL =
  HRA01_1 HRA02_1 HRA03_1 HRA04_1 HRA05_1 HRA06_1 HRA07_1 HRA08_1 HRA09_1;
   !HLC01_1 HLC02_1 HLC03_1 HLC04_1 HLC05_1
   !PB01_2 PB02_2 PB03_2 PB04_2 PB05_2 PB06_2 PB07_2 PB08_2
   !TA01_2 TA02_2 TA03_2 TA04_2 TA05_2 ;


  missing = all(-9999);


  ANALYSIS:


  model:
  ! HRA cfa
  HRA BY HRA01_1 HRA02_1 HRA03_1 HRA04_1 HRA05_1 HRA06_1 HRA07_1 HRA08_1 HRA09_1;

  HRA07_1 WITH HRA08_1;

  ! HLC cfa
  ! HLC BY HLC01_1 HLC02_1 HLC03_1 HLC04_1 HLC05_1;

  ! HLC01_1 WITH HLC02_1;
  ! HLC02_1 WITH HLC05_1;

  ! TA cfa
  !TA BY TA01_2 TA02_2 TA03_2 TA04_2 TA05_2;

  !TA02_2 WITH TA03_2;
  !TA01_2 WITH TA05_2;
  !TA02_2 WITH TA05_2;
  !TA02_2 WITH TA04_2;

  ! PB cfa
  !PB BY PB01_2 PB02_2 PB03_2 PB04_2 PB05_2 PB06_2 PB07_2 PB08_2;

  !PB05_2 WITH PB06_2;
  !PB05_2 WITH PB07_2;
  !PB01_2 WITH PB03_2;
  !PB06_2 WITH PB07_2;
  !PB03_2 WITH PB08_2;


  output:
  stdyx;
  modindices;
  TECH1;
  TECH4;


INPUT READING TERMINATED NORMALLY


SUMMARY OF ANALYSIS

Number of groups                                                 1
Number of observations                                         526

Number of dependent variables                                    9
Number of independent variables                                  0
Number of continuous latent variables                            1

Observed dependent variables

  Binary and ordered categorical (ordinal)
   HRA01_1     HRA02_1     HRA03_1     HRA04_1     HRA05_1     HRA06_1
   HRA07_1     HRA08_1     HRA09_1

Continuous latent variables
   HRA


Estimator                                                    WLSMV
Maximum number of iterations                                  1000
Convergence criterion                                    0.500D-04
Maximum number of steepest descent iterations                   20
Maximum number of iterations for H1                           2000
Convergence criterion for H1                             0.100D-03
Parameterization                                             DELTA
Link                                                        PROBIT

Input data file(s)
  Data for Mplus.dat

Input data format  FREE


SUMMARY OF DATA

     Number of missing data patterns             1


COVARIANCE COVERAGE OF DATA

Minimum covariance coverage value   0.100


     PROPORTION OF DATA PRESENT


           Covariance Coverage
              HRA01_1       HRA02_1       HRA03_1       HRA04_1       HRA05_1
              ________      ________      ________      ________      ________
 HRA01_1        1.000
 HRA02_1        1.000         1.000
 HRA03_1        1.000         1.000         1.000
 HRA04_1        1.000         1.000         1.000         1.000
 HRA05_1        1.000         1.000         1.000         1.000         1.000
 HRA06_1        1.000         1.000         1.000         1.000         1.000
 HRA07_1        1.000         1.000         1.000         1.000         1.000
 HRA08_1        1.000         1.000         1.000         1.000         1.000
 HRA09_1        1.000         1.000         1.000         1.000         1.000


           Covariance Coverage
              HRA06_1       HRA07_1       HRA08_1       HRA09_1
              ________      ________      ________      ________
 HRA06_1        1.000
 HRA07_1        1.000         1.000
 HRA08_1        1.000         1.000         1.000
 HRA09_1        1.000         1.000         1.000         1.000


UNIVARIATE PROPORTIONS AND COUNTS FOR CATEGORICAL VARIABLES

    HRA01_1
      Category 1    0.004            2.000
      Category 2    0.226          119.000
      Category 3    0.354          186.000
      Category 4    0.314          165.000
      Category 5    0.103           54.000
    HRA02_1
      Category 1    0.010            5.000
      Category 2    0.072           38.000
      Category 3    0.439          231.000
      Category 4    0.479          252.000
    HRA03_1
      Category 1    0.019           10.000
      Category 2    0.175           92.000
      Category 3    0.502          264.000
      Category 4    0.304          160.000
    HRA04_1
      Category 1    0.002            1.000
      Category 2    0.017            9.000
      Category 3    0.156           82.000
      Category 4    0.445          234.000
      Category 5    0.380          200.000
    HRA05_1
      Category 1    0.002            1.000
      Category 2    0.053           28.000
      Category 3    0.179           94.000
      Category 4    0.373          196.000
      Category 5    0.394          207.000
    HRA06_1
      Category 1    0.023           12.000
      Category 2    0.259          136.000
      Category 3    0.395          208.000
      Category 4    0.228          120.000
      Category 5    0.095           50.000
    HRA07_1
      Category 1    0.004            2.000
      Category 2    0.049           26.000
      Category 3    0.215          113.000
      Category 4    0.376          198.000
      Category 5    0.356          187.000
    HRA08_1
      Category 1    0.002            1.000
      Category 2    0.015            8.000
      Category 3    0.051           27.000
      Category 4    0.285          150.000
      Category 5    0.646          340.000
    HRA09_1
      Category 1    0.002            1.000
      Category 2    0.078           41.000
      Category 3    0.346          182.000
      Category 4    0.435          229.000
      Category 5    0.139           73.000


THE MODEL ESTIMATION TERMINATED NORMALLY


MODEL FIT INFORMATION

Number of Free Parameters                       44

Chi-Square Test of Model Fit

          Value                             74.692*
          Degrees of Freedom                    26
          P-Value                           0.0000

*   The chi-square value for MLM, MLMV, MLR, ULSMV, WLSM and WLSMV cannot be used
    for chi-square difference testing in the regular way.  MLM, MLR and WLSM
    chi-square difference testing is described on the Mplus website.  MLMV, WLSMV,
    and ULSMV difference testing is done using the DIFFTEST option.

RMSEA (Root Mean Square Error Of Approximation)

          Estimate                           0.060
          90 Percent C.I.                    0.044  0.076
          Probability RMSEA <= .05           0.146

CFI/TLI

          CFI                                0.969
          TLI                                0.957

Chi-Square Test of Model Fit for the Baseline Model

          Value                           1588.826
          Degrees of Freedom                    36
          P-Value                           0.0000

SRMR (Standardized Root Mean Square Residual)

          Value                              0.036

Optimum Function Value for Weighted Least-Squares Estimator

          Value                     0.48361577D-01


MODEL RESULTS

                                                    Two-Tailed
                    Estimate       S.E.  Est./S.E.    P-Value

 HRA      BY
    HRA01_1            1.000      0.000    999.000    999.000
    HRA02_1            1.427      0.150      9.505      0.000
    HRA03_1            1.249      0.142      8.814      0.000
    HRA04_1            1.103      0.126      8.774      0.000
    HRA05_1            1.388      0.156      8.908      0.000
    HRA06_1            1.250      0.144      8.657      0.000
    HRA07_1            1.506      0.159      9.460      0.000
    HRA08_1            1.526      0.170      8.968      0.000
    HRA09_1            1.426      0.150      9.523      0.000

 HRA07_1  WITH
    HRA08_1            0.150      0.040      3.710      0.000

 Thresholds
    HRA01_1$1         -2.669      0.237    -11.260      0.000
    HRA01_1$2         -0.739      0.060    -12.225      0.000
    HRA01_1$3          0.211      0.055      3.834      0.000
    HRA01_1$4          1.267      0.074     17.120      0.000
    HRA02_1$1         -2.345      0.166    -14.134      0.000
    HRA02_1$2         -1.393      0.079    -17.626      0.000
    HRA02_1$3          0.052      0.055      0.959      0.337
    HRA03_1$1         -2.075      0.128    -16.158      0.000
    HRA03_1$2         -0.864      0.063    -13.765      0.000
    HRA03_1$3          0.512      0.057      8.937      0.000
    HRA04_1$1         -2.894      0.314     -9.226      0.000
    HRA04_1$2         -2.075      0.128    -16.158      0.000
    HRA04_1$3         -0.935      0.064    -14.545      0.000
    HRA04_1$4          0.305      0.056      5.485      0.000
    HRA05_1$1         -2.894      0.314     -9.226      0.000
    HRA05_1$2         -1.597      0.089    -17.886      0.000
    HRA05_1$3         -0.726      0.060    -12.060      0.000
    HRA05_1$4          0.270      0.055      4.878      0.000
    HRA06_1$1         -1.999      0.120    -16.616      0.000
    HRA06_1$2         -0.579      0.058     -9.961      0.000
    HRA06_1$3          0.459      0.057      8.079      0.000
    HRA06_1$4          1.310      0.076     17.325      0.000
    HRA07_1$1         -2.669      0.237    -11.260      0.000
    HRA07_1$2         -1.614      0.090    -17.877      0.000
    HRA07_1$3         -0.619      0.059    -10.554      0.000
    HRA07_1$4          0.370      0.056      6.612      0.000
    HRA08_1$1         -2.894      0.314     -9.226      0.000
    HRA08_1$2         -2.117      0.133    -15.875      0.000
    HRA08_1$3         -1.488      0.083    -17.829      0.000
    HRA08_1$4         -0.376      0.056     -6.698      0.000
    HRA09_1$1         -2.894      0.314     -9.226      0.000
    HRA09_1$2         -1.406      0.080    -17.662      0.000
    HRA09_1$3         -0.187      0.055     -3.399      0.001
    HRA09_1$4          1.086      0.068     15.937      0.000

 Variances
    HRA                0.189      0.035      5.339      0.000


STANDARDIZED MODEL RESULTS


STDYX Standardization

                                                    Two-Tailed
                    Estimate       S.E.  Est./S.E.    P-Value

 HRA      BY
    HRA01_1            0.435      0.041     10.678      0.000
    HRA02_1            0.621      0.038     16.160      0.000
    HRA03_1            0.543      0.039     13.841      0.000
    HRA04_1            0.480      0.040     12.045      0.000
    HRA05_1            0.603      0.035     17.411      0.000
    HRA06_1            0.543      0.038     14.259      0.000
    HRA07_1            0.655      0.034     19.527      0.000
    HRA08_1            0.663      0.038     17.330      0.000
    HRA09_1            0.620      0.035     17.634      0.000

 HRA07_1  WITH
    HRA08_1            0.265      0.062      4.262      0.000

 Thresholds
    HRA01_1$1         -2.669      0.237    -11.260      0.000
    HRA01_1$2         -0.739      0.060    -12.225      0.000
    HRA01_1$3          0.211      0.055      3.834      0.000
    HRA01_1$4          1.267      0.074     17.120      0.000
    HRA02_1$1         -2.345      0.166    -14.134      0.000
    HRA02_1$2         -1.393      0.079    -17.626      0.000
    HRA02_1$3          0.052      0.055      0.959      0.337
    HRA03_1$1         -2.075      0.128    -16.158      0.000
    HRA03_1$2         -0.864      0.063    -13.765      0.000
    HRA03_1$3          0.512      0.057      8.937      0.000
    HRA04_1$1         -2.894      0.314     -9.226      0.000
    HRA04_1$2         -2.075      0.128    -16.158      0.000
    HRA04_1$3         -0.935      0.064    -14.545      0.000
    HRA04_1$4          0.305      0.056      5.485      0.000
    HRA05_1$1         -2.894      0.314     -9.226      0.000
    HRA05_1$2         -1.597      0.089    -17.886      0.000
    HRA05_1$3         -0.726      0.060    -12.060      0.000
    HRA05_1$4          0.270      0.055      4.878      0.000
    HRA06_1$1         -1.999      0.120    -16.616      0.000
    HRA06_1$2         -0.579      0.058     -9.961      0.000
    HRA06_1$3          0.459      0.057      8.079      0.000
    HRA06_1$4          1.310      0.076     17.325      0.000
    HRA07_1$1         -2.669      0.237    -11.260      0.000
    HRA07_1$2         -1.614      0.090    -17.877      0.000
    HRA07_1$3         -0.619      0.059    -10.554      0.000
    HRA07_1$4          0.370      0.056      6.612      0.000
    HRA08_1$1         -2.894      0.314     -9.226      0.000
    HRA08_1$2         -2.117      0.133    -15.875      0.000
    HRA08_1$3         -1.488      0.083    -17.829      0.000
    HRA08_1$4         -0.376      0.056     -6.698      0.000
    HRA09_1$1         -2.894      0.314     -9.226      0.000
    HRA09_1$2         -1.406      0.080    -17.662      0.000
    HRA09_1$3         -0.187      0.055     -3.399      0.001
    HRA09_1$4          1.086      0.068     15.937      0.000

 Variances
    HRA                1.000      0.000    999.000    999.000


R-SQUARE

    Observed                                        Two-Tailed   Residual
    Variable        Estimate       S.E.  Est./S.E.    P-Value    Variance

    HRA01_1            0.189      0.035      5.339      0.000      0.811
    HRA02_1            0.385      0.048      8.080      0.000      0.615
    HRA03_1            0.295      0.043      6.920      0.000      0.705
    HRA04_1            0.230      0.038      6.022      0.000      0.770
    HRA05_1            0.364      0.042      8.705      0.000      0.636
    HRA06_1            0.295      0.041      7.129      0.000      0.705
    HRA07_1            0.429      0.044      9.764      0.000      0.571
    HRA08_1            0.440      0.051      8.665      0.000      0.560
    HRA09_1            0.384      0.044      8.817      0.000      0.616


QUALITY OF NUMERICAL RESULTS

     Condition Number for the Information Matrix              0.253E-03
       (ratio of smallest to largest eigenvalue)


MODEL MODIFICATION INDICES

NOTE:  Modification indices for direct effects of observed dependent variables
regressed on covariates and residual covariances among observed dependent
variables may not be included.  To include these, request MODINDICES (ALL).

Minimum M.I. value for printing the modification index    10.000

                                   M.I.     E.P.C.  Std E.P.C.  StdYX E.P.C.

No modification indices above the minimum value.


TECHNICAL 1 OUTPUT


     PARAMETER SPECIFICATION


           TAU
              HRA01_1$      HRA01_1$      HRA01_1$      HRA01_1$      HRA02_1$
              ________      ________      ________      ________      ________
                  1             2             3             4             5


           TAU
              HRA02_1$      HRA02_1$      HRA03_1$      HRA03_1$      HRA03_1$
              ________      ________      ________      ________      ________
                  6             7             8             9            10


           TAU
              HRA04_1$      HRA04_1$      HRA04_1$      HRA04_1$      HRA05_1$
              ________      ________      ________      ________      ________
                 11            12            13            14            15


           TAU
              HRA05_1$      HRA05_1$      HRA05_1$      HRA06_1$      HRA06_1$
              ________      ________      ________      ________      ________
                 16            17            18            19            20


           TAU
              HRA06_1$      HRA06_1$      HRA07_1$      HRA07_1$      HRA07_1$
              ________      ________      ________      ________      ________
                 21            22            23            24            25


           TAU
              HRA07_1$      HRA08_1$      HRA08_1$      HRA08_1$      HRA08_1$
              ________      ________      ________      ________      ________
                 26            27            28            29            30


           TAU
              HRA09_1$      HRA09_1$      HRA09_1$      HRA09_1$
              ________      ________      ________      ________
                 31            32            33            34


           NU
              HRA01_1       HRA02_1       HRA03_1       HRA04_1       HRA05_1
              ________      ________      ________      ________      ________
                  0             0             0             0             0


           NU
              HRA06_1       HRA07_1       HRA08_1       HRA09_1
              ________      ________      ________      ________
                  0             0             0             0


           LAMBDA
              HRA
              ________
 HRA01_1            0
 HRA02_1           35
 HRA03_1           36
 HRA04_1           37
 HRA05_1           38
 HRA06_1           39
 HRA07_1           40
 HRA08_1           41
 HRA09_1           42


           THETA
              HRA01_1       HRA02_1       HRA03_1       HRA04_1       HRA05_1
              ________      ________      ________      ________      ________
 HRA01_1            0
 HRA02_1            0             0
 HRA03_1            0             0             0
 HRA04_1            0             0             0             0
 HRA05_1            0             0             0             0             0
 HRA06_1            0             0             0             0             0
 HRA07_1            0             0             0             0             0
 HRA08_1            0             0             0             0             0
 HRA09_1            0             0             0             0             0


           THETA
              HRA06_1       HRA07_1       HRA08_1       HRA09_1
              ________      ________      ________      ________
 HRA06_1            0
 HRA07_1            0             0
 HRA08_1            0            43             0
 HRA09_1            0             0             0             0


           ALPHA
              HRA
              ________
                  0


           BETA
              HRA
              ________
 HRA                0


           PSI
              HRA
              ________
 HRA               44


     STARTING VALUES


           TAU
              HRA01_1$      HRA01_1$      HRA01_1$      HRA01_1$      HRA02_1$
              ________      ________      ________      ________      ________
               -2.669        -0.739         0.211         1.267        -2.345


           TAU
              HRA02_1$      HRA02_1$      HRA03_1$      HRA03_1$      HRA03_1$
              ________      ________      ________      ________      ________
               -1.393         0.052        -2.075        -0.864         0.512


           TAU
              HRA04_1$      HRA04_1$      HRA04_1$      HRA04_1$      HRA05_1$
              ________      ________      ________      ________      ________
               -2.894        -2.075        -0.935         0.305        -2.894


           TAU
              HRA05_1$      HRA05_1$      HRA05_1$      HRA06_1$      HRA06_1$
              ________      ________      ________      ________      ________
               -1.597        -0.726         0.270        -1.999        -0.579


           TAU
              HRA06_1$      HRA06_1$      HRA07_1$      HRA07_1$      HRA07_1$
              ________      ________      ________      ________      ________
                0.459         1.310        -2.669        -1.614        -0.619


           TAU
              HRA07_1$      HRA08_1$      HRA08_1$      HRA08_1$      HRA08_1$
              ________      ________      ________      ________      ________
                0.370        -2.894        -2.117        -1.488        -0.376


           TAU
              HRA09_1$      HRA09_1$      HRA09_1$      HRA09_1$
              ________      ________      ________      ________
               -2.894        -1.406        -0.187         1.086


           NU
              HRA01_1       HRA02_1       HRA03_1       HRA04_1       HRA05_1
              ________      ________      ________      ________      ________
                0.000         0.000         0.000         0.000         0.000


           NU
              HRA06_1       HRA07_1       HRA08_1       HRA09_1
              ________      ________      ________      ________
                0.000         0.000         0.000         0.000


           LAMBDA
              HRA
              ________
 HRA01_1        1.000
 HRA02_1        1.104
 HRA03_1        0.955
 HRA04_1        0.792
 HRA05_1        0.951
 HRA06_1        0.834
 HRA07_1        0.926
 HRA08_1        1.179
 HRA09_1        1.005


           THETA
              HRA01_1       HRA02_1       HRA03_1       HRA04_1       HRA05_1
              ________      ________      ________      ________      ________
 HRA01_1        1.000
 HRA02_1        0.000         1.000
 HRA03_1        0.000         0.000         1.000
 HRA04_1        0.000         0.000         0.000         1.000
 HRA05_1        0.000         0.000         0.000         0.000         1.000
 HRA06_1        0.000         0.000         0.000         0.000         0.000
 HRA07_1        0.000         0.000         0.000         0.000         0.000
 HRA08_1        0.000         0.000         0.000         0.000         0.000
 HRA09_1        0.000         0.000         0.000         0.000         0.000


           THETA
              HRA06_1       HRA07_1       HRA08_1       HRA09_1
              ________      ________      ________      ________
 HRA06_1        1.000
 HRA07_1        0.000         1.000
 HRA08_1        0.000         0.000         1.000
 HRA09_1        0.000         0.000         0.000         1.000


           ALPHA
              HRA
              ________
                0.000


           BETA
              HRA
              ________
 HRA            0.000


           PSI
              HRA
              ________
 HRA            0.050


TECHNICAL 4 OUTPUT


     ESTIMATES DERIVED FROM THE MODEL


           ESTIMATED MEANS FOR THE LATENT VARIABLES
              HRA
              ________
                0.000


           ESTIMATED COVARIANCE MATRIX FOR THE LATENT VARIABLES
              HRA
              ________
 HRA            0.189


           ESTIMATED CORRELATION MATRIX FOR THE LATENT VARIABLES
              HRA
              ________
 HRA            1.000


     ESTIMATES DERIVED FROM THE MODEL


           S.E. FOR ESTIMATED MEANS FOR THE LATENT VARIABLES
              HRA
              ________
                0.000


           EST./S.E. FOR ESTIMATED MEANS FOR THE LATENT VARIABLES
              HRA
              ________
                0.000


           TWO-TAILED P-VALUE FOR ESTIMATED MEANS FOR THE LATENT VARIABLES
              HRA
              ________
                1.000


           S.E. FOR ESTIMATED COVARIANCE MATRIX FOR THE LATENT VARIABLES
              HRA
              ________
 HRA            0.035


           EST./S.E. FOR ESTIMATED COVARIANCE MATRIX FOR THE LATENT VARIABLES
              HRA
              ________
 HRA            5.339


           TWO-TAILED P-VALUE FOR ESTIMATED COVARIANCE MATRIX FOR THE LATENT VARIABLES
              HRA
              ________
 HRA            0.000


           S.E. FOR ESTIMATED CORRELATION MATRIX FOR THE LATENT VARIABLES
              HRA
              ________
 HRA            0.000


           EST./S.E. FOR ESTIMATED CORRELATION MATRIX FOR THE LATENT VARIABLES
              HRA
              ________
 HRA          999.000


           TWO-TAILED P-VALUE FOR ESTIMATED CORRELATION MATRIX FOR THE LATENT VARIABLES
              HRA
              ________
 HRA            0.000


     Beginning Time:  23:14:55
        Ending Time:  23:14:55
       Elapsed Time:  00:00:00


MUTHEN & MUTHEN
3463 Stoner Ave.
Los Angeles, CA  90066

Tel: (310) 391-9971
Fax: (310) 391-8971
Web: www.StatModel.com
Support: Support@StatModel.com

Copyright (c) 1998-2019 Muthen & Muthen
