# Supplementary material for: Effects of health-related dispositions on citizens’ appraisals toward the COVID-19 pandemic and protective behavior
Source: PLoS One. 2024 Sep 5;19(9):e0305995. doi: 10.1371/journal.pone.0305995 (PMC11376525; doi:10.1371/journal.pone.0305995)
Supplement: S1 File — (ZIP) [file pone.0305995.s001.zip › S1 Zip File/CFA-PB.out]

Mplus VERSION 8.3 (Mac)
MUTHEN & MUTHEN
04/15/2024  11:23 PM

INPUT INSTRUCTIONS

  title:

  data: file is Data for Mplus.dat;

  variable: names are
   HRA01_1 HRA02_1 HRA03_1 HRA04_1 HRA05_1 HRA06_1 HRA07_1 HRA08_1 HRA09_1
   HLC01_1 HLC02_1 HLC03_1 HLC04_1 HLC05_1 sex_1 age_1 reside_1 educat_1 income_1
   PB01_2 PB02_2 PB03_2 PB04_2 PB05_2 PB06_2 PB07_2 PB08_2
   TA01_2 TA02_2 TA03_2 TA04_2 TA05_2 CA01_2 CA02_2R CAmean_2 SubDis_2;


  usevariables are

   PB01_2 PB02_2 PB03_2 PB04_2 PB05_2 PB06_2 PB07_2 PB08_2;
   !TA01_2 TA02_2 TA03_2 TA04_2 TA05_2 CAmean_2 SubDis_2;


  CATEGORICAL =

   PB01_2 PB02_2 PB03_2 PB04_2 PB05_2 PB06_2 PB07_2 PB08_2;
   !TA01_2 TA02_2 TA03_2 TA04_2 TA05_2 ;


  missing = all(-9999);


  ANALYSIS:


  model:


  ! TA cfa
  !TA BY TA01_2 TA02_2 TA03_2 TA04_2 TA05_2;

  !TA02_2 WITH TA03_2;
  !TA01_2 WITH TA05_2;
  !TA02_2 WITH TA05_2;
  !TA02_2 WITH TA04_2;

  !PB cfa
  PB BY PB01_2 PB02_2 PB03_2 PB04_2 PB05_2 PB06_2 PB07_2 PB08_2;

  PB05_2 WITH PB06_2;
  PB05_2 WITH PB07_2;
  PB01_2 WITH PB03_2;
  PB06_2 WITH PB07_2;
  PB03_2 WITH PB08_2;


  output:
  stdyx;
  modindices;
  TECH1;
  TECH4;


*** WARNING
  Data set contains cases with missing on all variables.
  These cases were not included in the analysis.
  Number of cases with missing on all variables:  124
   1 WARNING(S) FOUND IN THE INPUT INSTRUCTIONS


SUMMARY OF ANALYSIS

Number of groups                                                 1
Number of observations                                         402

Number of dependent variables                                    8
Number of independent variables                                  0
Number of continuous latent variables                            1

Observed dependent variables

  Binary and ordered categorical (ordinal)
   PB01_2      PB02_2      PB03_2      PB04_2      PB05_2      PB06_2
   PB07_2      PB08_2

Continuous latent variables
   PB


Estimator                                                    WLSMV
Maximum number of iterations                                  1000
Convergence criterion                                    0.500D-04
Maximum number of steepest descent iterations                   20
Maximum number of iterations for H1                           2000
Convergence criterion for H1                             0.100D-03
Parameterization                                             DELTA
Link                                                        PROBIT

Input data file(s)
  Data for Mplus.dat

Input data format  FREE


SUMMARY OF DATA

     Number of missing data patterns            15


COVARIANCE COVERAGE OF DATA

Minimum covariance coverage value   0.100


     PROPORTION OF DATA PRESENT


           Covariance Coverage
              PB01_2        PB02_2        PB03_2        PB04_2        PB05_2
              ________      ________      ________      ________      ________
 PB01_2         0.985
 PB02_2         0.980         0.990
 PB03_2         0.975         0.980         0.988
 PB04_2         0.843         0.851         0.851         0.858
 PB05_2         0.983         0.988         0.985         0.856         0.998
 PB06_2         0.983         0.988         0.985         0.856         0.998
 PB07_2         0.980         0.985         0.985         0.853         0.993
 PB08_2         0.846         0.848         0.848         0.769         0.856


           Covariance Coverage
              PB06_2        PB07_2        PB08_2
              ________      ________      ________
 PB06_2         0.998
 PB07_2         0.993         0.995
 PB08_2         0.856         0.858         0.858


UNIVARIATE PROPORTIONS AND COUNTS FOR CATEGORICAL VARIABLES

    PB01_2
      Category 1    0.018            7.000
      Category 2    0.164           65.000
      Category 3    0.179           71.000
      Category 4    0.409          162.000
      Category 5    0.230           91.000
    PB02_2
      Category 1    0.008            3.000
      Category 2    0.020            8.000
      Category 3    0.058           23.000
      Category 4    0.296          118.000
      Category 5    0.618          246.000
    PB03_2
      Category 1    0.003            1.000
      Category 2    0.073           29.000
      Category 3    0.128           51.000
      Category 4    0.373          148.000
      Category 5    0.423          168.000
    PB04_2
      Category 1    0.038           13.000
      Category 2    0.110           38.000
      Category 3    0.162           56.000
      Category 4    0.354          122.000
      Category 5    0.336          116.000
    PB05_2
      Category 1    0.012            5.000
      Category 2    0.065           26.000
      Category 3    0.130           52.000
      Category 4    0.299          120.000
      Category 5    0.494          198.000
    PB06_2
      Category 1    0.035           14.000
      Category 2    0.145           58.000
      Category 3    0.232           93.000
      Category 4    0.307          123.000
      Category 5    0.282          113.000
    PB07_2
      Category 1    0.055           22.000
      Category 2    0.175           70.000
      Category 3    0.225           90.000
      Category 4    0.253          101.000
      Category 5    0.292          117.000
    PB08_2
      Category 1    0.029           10.000
      Category 2    0.107           37.000
      Category 3    0.186           64.000
      Category 4    0.339          117.000
      Category 5    0.339          117.000


THE MODEL ESTIMATION TERMINATED NORMALLY


MODEL FIT INFORMATION

Number of Free Parameters                       45

Chi-Square Test of Model Fit

          Value                             34.075*
          Degrees of Freedom                    15
          P-Value                           0.0033

*   The chi-square value for MLM, MLMV, MLR, ULSMV, WLSM and WLSMV cannot be used
    for chi-square difference testing in the regular way.  MLM, MLR and WLSM
    chi-square difference testing is described on the Mplus website.  MLMV, WLSMV,
    and ULSMV difference testing is done using the DIFFTEST option.

RMSEA (Root Mean Square Error Of Approximation)

          Estimate                           0.056
          90 Percent C.I.                    0.031  0.081
          Probability RMSEA <= .05           0.309

CFI/TLI

          CFI                                0.990
          TLI                                0.981

Chi-Square Test of Model Fit for the Baseline Model

          Value                           1943.894
          Degrees of Freedom                    28
          P-Value                           0.0000

SRMR (Standardized Root Mean Square Residual)

          Value                              0.027

Optimum Function Value for Weighted Least-Squares Estimator

          Value                     0.23036721D-01


MODEL RESULTS

                                                    Two-Tailed
                    Estimate       S.E.  Est./S.E.    P-Value

 PB       BY
    PB01_2             1.000      0.000    999.000    999.000
    PB02_2             0.679      0.079      8.636      0.000
    PB03_2             1.050      0.070     14.889      0.000
    PB04_2             0.921      0.070     13.164      0.000
    PB05_2             0.766      0.072     10.605      0.000
    PB06_2             0.991      0.072     13.706      0.000
    PB07_2             0.811      0.073     11.103      0.000
    PB08_2             1.000      0.074     13.488      0.000

 PB05_2   WITH
    PB06_2             0.187      0.046      4.105      0.000
    PB07_2             0.276      0.048      5.711      0.000

 PB01_2   WITH
    PB03_2             0.099      0.042      2.380      0.017

 PB06_2   WITH
    PB07_2             0.137      0.045      3.034      0.002

 PB03_2   WITH
    PB08_2            -0.129      0.040     -3.225      0.001

 Thresholds
    PB01_2$1          -2.104      0.152    -13.852      0.000
    PB01_2$2          -0.908      0.073    -12.377      0.000
    PB01_2$3          -0.355      0.064     -5.516      0.000
    PB01_2$4           0.740      0.070     10.616      0.000
    PB02_2$1          -2.431      0.208    -11.662      0.000
    PB02_2$2          -1.917      0.129    -14.825      0.000
    PB02_2$3          -1.369      0.090    -15.267      0.000
    PB02_2$4          -0.300      0.064     -4.705      0.000
    PB03_2$1          -2.805      0.322     -8.711      0.000
    PB03_2$2          -1.436      0.093    -15.407      0.000
    PB03_2$3          -0.827      0.071    -11.589      0.000
    PB03_2$4           0.194      0.063      3.060      0.002
    PB04_2$1          -1.778      0.125    -14.237      0.000
    PB04_2$2          -1.046      0.083    -12.637      0.000
    PB04_2$3          -0.495      0.071     -7.020      0.000
    PB04_2$4           0.423      0.070      6.064      0.000
    PB05_2$1          -2.242      0.172    -13.066      0.000
    PB05_2$2          -1.423      0.092    -15.460      0.000
    PB05_2$3          -0.817      0.071    -11.538      0.000
    PB05_2$4           0.016      0.063      0.250      0.803
    PB06_2$1          -1.813      0.119    -15.252      0.000
    PB06_2$2          -0.917      0.073    -12.535      0.000
    PB06_2$3          -0.224      0.063     -3.543      0.000
    PB06_2$4           0.578      0.067      8.680      0.000
    PB07_2$1          -1.598      0.102    -15.597      0.000
    PB07_2$2          -0.739      0.069    -10.662      0.000
    PB07_2$3          -0.113      0.063     -1.800      0.072
    PB07_2$4           0.546      0.066      8.251      0.000
    PB08_2$1          -1.896      0.137    -13.880      0.000
    PB08_2$2          -1.097      0.085    -12.982      0.000
    PB08_2$3          -0.463      0.070     -6.596      0.000
    PB08_2$4           0.415      0.070      5.958      0.000

 Variances
    PB                 0.514      0.053      9.633      0.000


STANDARDIZED MODEL RESULTS


STDYX Standardization

                                                    Two-Tailed
                    Estimate       S.E.  Est./S.E.    P-Value

 PB       BY
    PB01_2             0.717      0.037     19.267      0.000
    PB02_2             0.487      0.054      9.060      0.000
    PB03_2             0.753      0.042     18.100      0.000
    PB04_2             0.661      0.039     17.070      0.000
    PB05_2             0.549      0.044     12.587      0.000
    PB06_2             0.710      0.035     20.078      0.000
    PB07_2             0.582      0.043     13.485      0.000
    PB08_2             0.717      0.038     18.748      0.000

 PB05_2   WITH
    PB06_2             0.318      0.067      4.714      0.000
    PB07_2             0.406      0.059      6.937      0.000

 PB01_2   WITH
    PB03_2             0.216      0.076      2.839      0.005

 PB06_2   WITH
    PB07_2             0.240      0.071      3.387      0.001

 PB03_2   WITH
    PB08_2            -0.281      0.101     -2.798      0.005

 Thresholds
    PB01_2$1          -2.104      0.152    -13.852      0.000
    PB01_2$2          -0.908      0.073    -12.377      0.000
    PB01_2$3          -0.355      0.064     -5.516      0.000
    PB01_2$4           0.740      0.070     10.616      0.000
    PB02_2$1          -2.431      0.208    -11.662      0.000
    PB02_2$2          -1.917      0.129    -14.825      0.000
    PB02_2$3          -1.369      0.090    -15.267      0.000
    PB02_2$4          -0.300      0.064     -4.705      0.000
    PB03_2$1          -2.805      0.322     -8.711      0.000
    PB03_2$2          -1.436      0.093    -15.407      0.000
    PB03_2$3          -0.827      0.071    -11.589      0.000
    PB03_2$4           0.194      0.063      3.060      0.002
    PB04_2$1          -1.778      0.125    -14.237      0.000
    PB04_2$2          -1.046      0.083    -12.637      0.000
    PB04_2$3          -0.495      0.071     -7.020      0.000
    PB04_2$4           0.423      0.070      6.064      0.000
    PB05_2$1          -2.242      0.172    -13.066      0.000
    PB05_2$2          -1.423      0.092    -15.460      0.000
    PB05_2$3          -0.817      0.071    -11.538      0.000
    PB05_2$4           0.016      0.063      0.250      0.803
    PB06_2$1          -1.813      0.119    -15.252      0.000
    PB06_2$2          -0.917      0.073    -12.535      0.000
    PB06_2$3          -0.224      0.063     -3.543      0.000
    PB06_2$4           0.578      0.067      8.680      0.000
    PB07_2$1          -1.598      0.102    -15.597      0.000
    PB07_2$2          -0.739      0.069    -10.662      0.000
    PB07_2$3          -0.113      0.063     -1.800      0.072
    PB07_2$4           0.546      0.066      8.251      0.000
    PB08_2$1          -1.896      0.137    -13.880      0.000
    PB08_2$2          -1.097      0.085    -12.982      0.000
    PB08_2$3          -0.463      0.070     -6.596      0.000
    PB08_2$4           0.415      0.070      5.958      0.000

 Variances
    PB                 1.000      0.000    999.000    999.000


R-SQUARE

    Observed                                        Two-Tailed   Residual
    Variable        Estimate       S.E.  Est./S.E.    P-Value    Variance

    PB01_2             0.514      0.053      9.633      0.000      0.486
    PB02_2             0.237      0.052      4.530      0.000      0.763
    PB03_2             0.566      0.063      9.050      0.000      0.434
    PB04_2             0.437      0.051      8.535      0.000      0.563
    PB05_2             0.302      0.048      6.293      0.000      0.698
    PB06_2             0.505      0.050     10.039      0.000      0.495
    PB07_2             0.338      0.050      6.743      0.000      0.662
    PB08_2             0.514      0.055      9.374      0.000      0.486


QUALITY OF NUMERICAL RESULTS

     Condition Number for the Information Matrix              0.169E-02
       (ratio of smallest to largest eigenvalue)


MODEL MODIFICATION INDICES

NOTE:  Modification indices for direct effects of observed dependent variables
regressed on covariates and residual covariances among observed dependent
variables may not be included.  To include these, request MODINDICES (ALL).

Minimum M.I. value for printing the modification index    10.000

                                   M.I.     E.P.C.  Std E.P.C.  StdYX E.P.C.

No modification indices above the minimum value.


TECHNICAL 1 OUTPUT


     PARAMETER SPECIFICATION


           TAU
              PB01_2$1      PB01_2$2      PB01_2$3      PB01_2$4      PB02_2$1
              ________      ________      ________      ________      ________
                  1             2             3             4             5


           TAU
              PB02_2$2      PB02_2$3      PB02_2$4      PB03_2$1      PB03_2$2
              ________      ________      ________      ________      ________
                  6             7             8             9            10


           TAU
              PB03_2$3      PB03_2$4      PB04_2$1      PB04_2$2      PB04_2$3
              ________      ________      ________      ________      ________
                 11            12            13            14            15


           TAU
              PB04_2$4      PB05_2$1      PB05_2$2      PB05_2$3      PB05_2$4
              ________      ________      ________      ________      ________
                 16            17            18            19            20


           TAU
              PB06_2$1      PB06_2$2      PB06_2$3      PB06_2$4      PB07_2$1
              ________      ________      ________      ________      ________
                 21            22            23            24            25


           TAU
              PB07_2$2      PB07_2$3      PB07_2$4      PB08_2$1      PB08_2$2
              ________      ________      ________      ________      ________
                 26            27            28            29            30


           TAU
              PB08_2$3      PB08_2$4
              ________      ________
                 31            32


           NU
              PB01_2        PB02_2        PB03_2        PB04_2        PB05_2
              ________      ________      ________      ________      ________
                  0             0             0             0             0


           NU
              PB06_2        PB07_2        PB08_2
              ________      ________      ________
                  0             0             0


           LAMBDA
              PB
              ________
 PB01_2             0
 PB02_2            33
 PB03_2            34
 PB04_2            35
 PB05_2            36
 PB06_2            37
 PB07_2            38
 PB08_2            39


           THETA
              PB01_2        PB02_2        PB03_2        PB04_2        PB05_2
              ________      ________      ________      ________      ________
 PB01_2             0
 PB02_2             0             0
 PB03_2            40             0             0
 PB04_2             0             0             0             0
 PB05_2             0             0             0             0             0
 PB06_2             0             0             0             0            41
 PB07_2             0             0             0             0            42
 PB08_2             0             0            44             0             0


           THETA
              PB06_2        PB07_2        PB08_2
              ________      ________      ________
 PB06_2             0
 PB07_2            43             0
 PB08_2             0             0             0


           ALPHA
              PB
              ________
                  0


           BETA
              PB
              ________
 PB                 0


           PSI
              PB
              ________
 PB                45


     STARTING VALUES


           TAU
              PB01_2$1      PB01_2$2      PB01_2$3      PB01_2$4      PB02_2$1
              ________      ________      ________      ________      ________
               -2.104        -0.908        -0.355         0.740        -2.431


           TAU
              PB02_2$2      PB02_2$3      PB02_2$4      PB03_2$1      PB03_2$2
              ________      ________      ________      ________      ________
               -1.917        -1.369        -0.300        -2.805        -1.436


           TAU
              PB03_2$3      PB03_2$4      PB04_2$1      PB04_2$2      PB04_2$3
              ________      ________      ________      ________      ________
               -0.827         0.194        -1.778        -1.046        -0.495


           TAU
              PB04_2$4      PB05_2$1      PB05_2$2      PB05_2$3      PB05_2$4
              ________      ________      ________      ________      ________
                0.423        -2.242        -1.423        -0.817         0.016


           TAU
              PB06_2$1      PB06_2$2      PB06_2$3      PB06_2$4      PB07_2$1
              ________      ________      ________      ________      ________
               -1.813        -0.917        -0.224         0.578        -1.598


           TAU
              PB07_2$2      PB07_2$3      PB07_2$4      PB08_2$1      PB08_2$2
              ________      ________      ________      ________      ________
               -0.739        -0.113         0.546        -1.896        -1.097


           TAU
              PB08_2$3      PB08_2$4
              ________      ________
               -0.463         0.415


           NU
              PB01_2        PB02_2        PB03_2        PB04_2        PB05_2
              ________      ________      ________      ________      ________
                0.000         0.000         0.000         0.000         0.000


           NU
              PB06_2        PB07_2        PB08_2
              ________      ________      ________
                0.000         0.000         0.000


           LAMBDA
              PB
              ________
 PB01_2         1.000
 PB02_2         0.608
 PB03_2         1.013
 PB04_2         0.858
 PB05_2         0.779
 PB06_2         0.925
 PB07_2         0.747
 PB08_2         0.782


           THETA
              PB01_2        PB02_2        PB03_2        PB04_2        PB05_2
              ________      ________      ________      ________      ________
 PB01_2         1.000
 PB02_2         0.000         1.000
 PB03_2         0.000         0.000         1.000
 PB04_2         0.000         0.000         0.000         1.000
 PB05_2         0.000         0.000         0.000         0.000         1.000
 PB06_2         0.000         0.000         0.000         0.000         0.000
 PB07_2         0.000         0.000         0.000         0.000         0.000
 PB08_2         0.000         0.000         0.000         0.000         0.000


           THETA
              PB06_2        PB07_2        PB08_2
              ________      ________      ________
 PB06_2         1.000
 PB07_2         0.000         1.000
 PB08_2         0.000         0.000         1.000


           ALPHA
              PB
              ________
                0.000


           BETA
              PB
              ________
 PB             0.000


           PSI
              PB
              ________
 PB             0.050


TECHNICAL 4 OUTPUT


     ESTIMATES DERIVED FROM THE MODEL


           ESTIMATED MEANS FOR THE LATENT VARIABLES
              PB
              ________
                0.000


           ESTIMATED COVARIANCE MATRIX FOR THE LATENT VARIABLES
              PB
              ________
 PB             0.514


           ESTIMATED CORRELATION MATRIX FOR THE LATENT VARIABLES
              PB
              ________
 PB             1.000


     ESTIMATES DERIVED FROM THE MODEL


           S.E. FOR ESTIMATED MEANS FOR THE LATENT VARIABLES
              PB
              ________
                0.000


           EST./S.E. FOR ESTIMATED MEANS FOR THE LATENT VARIABLES
              PB
              ________
                0.000


           TWO-TAILED P-VALUE FOR ESTIMATED MEANS FOR THE LATENT VARIABLES
              PB
              ________
                1.000


           S.E. FOR ESTIMATED COVARIANCE MATRIX FOR THE LATENT VARIABLES
              PB
              ________
 PB             0.053


           EST./S.E. FOR ESTIMATED COVARIANCE MATRIX FOR THE LATENT VARIABLES
              PB
              ________
 PB             9.633


           TWO-TAILED P-VALUE FOR ESTIMATED COVARIANCE MATRIX FOR THE LATENT VARIABLES
              PB
              ________
 PB             0.000


           S.E. FOR ESTIMATED CORRELATION MATRIX FOR THE LATENT VARIABLES
              PB
              ________
 PB             0.000


           EST./S.E. FOR ESTIMATED CORRELATION MATRIX FOR THE LATENT VARIABLES
              PB
              ________
 PB           999.000


           TWO-TAILED P-VALUE FOR ESTIMATED CORRELATION MATRIX FOR THE LATENT VARIABLES
              PB
              ________
 PB             0.000


     Beginning Time:  23:23:47
        Ending Time:  23:23:48
       Elapsed Time:  00:00:01


MUTHEN & MUTHEN
3463 Stoner Ave.
Los Angeles, CA  90066

Tel: (310) 391-9971
Fax: (310) 391-8971
Web: www.StatModel.com
Support: Support@StatModel.com

Copyright (c) 1998-2019 Muthen & Muthen
