# Supplementary material for: Effects of health-related dispositions on citizens’ appraisals toward the COVID-19 pandemic and protective behavior
Source: PLoS One. 2024 Sep 5;19(9):e0305995. doi: 10.1371/journal.pone.0305995 (PMC11376525; doi:10.1371/journal.pone.0305995)
Supplement: S1 File — (ZIP) [file pone.0305995.s001.zip › S1 Zip File/CFA-TA.out]

Mplus VERSION 8.3 (Mac)
MUTHEN & MUTHEN
04/15/2024  11:28 PM

INPUT INSTRUCTIONS

  title:

  data: file is Data for Mplus.dat;

  variable: names are
   HRA01_1 HRA02_1 HRA03_1 HRA04_1 HRA05_1 HRA06_1 HRA07_1 HRA08_1 HRA09_1
   HLC01_1 HLC02_1 HLC03_1 HLC04_1 HLC05_1 sex_1 age_1 reside_1 educat_1 income_1
   PB01_2 PB02_2 PB03_2 PB04_2 PB05_2 PB06_2 PB07_2 PB08_2
   TA01_2 TA02_2 TA03_2 TA04_2 TA05_2 CA01_2 CA02_2R CAmean_2 SubDis_2;


  usevariables are

  TA01_2 TA02_2 TA03_2 TA04_2 TA05_2 ;


  CATEGORICAL =

   TA01_2 TA02_2 TA03_2 TA04_2 TA05_2 ;


  missing = all(-9999);


  ANALYSIS:


  model:


  ! TA cfa
  TA BY TA01_2 TA02_2 TA03_2 TA04_2 TA05_2;

  TA02_2 WITH TA03_2;
  TA01_2 WITH TA05_2;
  TA02_2 WITH TA05_2;
  TA02_2 WITH TA04_2;


  output:
  stdyx;
  modindices;
  TECH1;
  TECH4;


*** WARNING
  Data set contains cases with missing on all variables.
  These cases were not included in the analysis.
  Number of cases with missing on all variables:  124
   1 WARNING(S) FOUND IN THE INPUT INSTRUCTIONS


SUMMARY OF ANALYSIS

Number of groups                                                 1
Number of observations                                         402

Number of dependent variables                                    5
Number of independent variables                                  0
Number of continuous latent variables                            1

Observed dependent variables

  Binary and ordered categorical (ordinal)
   TA01_2      TA02_2      TA03_2      TA04_2      TA05_2

Continuous latent variables
   TA


Estimator                                                    WLSMV
Maximum number of iterations                                  1000
Convergence criterion                                    0.500D-04
Maximum number of steepest descent iterations                   20
Maximum number of iterations for H1                           2000
Convergence criterion for H1                             0.100D-03
Parameterization                                             DELTA
Link                                                        PROBIT

Input data file(s)
  Data for Mplus.dat

Input data format  FREE


SUMMARY OF DATA

     Number of missing data patterns             1


COVARIANCE COVERAGE OF DATA

Minimum covariance coverage value   0.100


     PROPORTION OF DATA PRESENT


           Covariance Coverage
              TA01_2        TA02_2        TA03_2        TA04_2        TA05_2
              ________      ________      ________      ________      ________
 TA01_2         1.000
 TA02_2         1.000         1.000
 TA03_2         1.000         1.000         1.000
 TA04_2         1.000         1.000         1.000         1.000
 TA05_2         1.000         1.000         1.000         1.000         1.000


UNIVARIATE PROPORTIONS AND COUNTS FOR CATEGORICAL VARIABLES

    TA01_2
      Category 1    0.311          125.000
      Category 2    0.400          161.000
      Category 3    0.201           81.000
      Category 4    0.085           34.000
      Category 5    0.002            1.000
    TA02_2
      Category 1    0.172           69.000
      Category 2    0.408          164.000
      Category 3    0.284          114.000
      Category 4    0.122           49.000
      Category 5    0.015            6.000
    TA03_2
      Category 1    0.087           35.000
      Category 2    0.271          109.000
      Category 3    0.351          141.000
      Category 4    0.244           98.000
      Category 5    0.047           19.000
    TA04_2
      Category 1    0.172           69.000
      Category 2    0.279          112.000
      Category 3    0.221           89.000
      Category 4    0.266          107.000
      Category 5    0.062           25.000
    TA05_2
      Category 1    0.256          103.000
      Category 2    0.430          173.000
      Category 3    0.201           81.000
      Category 4    0.104           42.000
      Category 5    0.007            3.000


THE MODEL ESTIMATION TERMINATED NORMALLY


MODEL FIT INFORMATION

Number of Free Parameters                       29

Chi-Square Test of Model Fit

          Value                              1.227*
          Degrees of Freedom                     1
          P-Value                           0.2680

*   The chi-square value for MLM, MLMV, MLR, ULSMV, WLSM and WLSMV cannot be used
    for chi-square difference testing in the regular way.  MLM, MLR and WLSM
    chi-square difference testing is described on the Mplus website.  MLMV, WLSMV,
    and ULSMV difference testing is done using the DIFFTEST option.

RMSEA (Root Mean Square Error Of Approximation)

          Estimate                           0.024
          90 Percent C.I.                    0.000  0.137
          Probability RMSEA <= .05           0.476

CFI/TLI

          CFI                                1.000
          TLI                                0.999

Chi-Square Test of Model Fit for the Baseline Model

          Value                           1730.808
          Degrees of Freedom                    10
          P-Value                           0.0000

SRMR (Standardized Root Mean Square Residual)

          Value                              0.004

Optimum Function Value for Weighted Least-Squares Estimator

          Value                     0.58232449D-03


MODEL RESULTS

                                                    Two-Tailed
                    Estimate       S.E.  Est./S.E.    P-Value

 TA       BY
    TA01_2             1.000      0.000    999.000    999.000
    TA02_2             0.726      0.144      5.030      0.000
    TA03_2             1.082      0.079     13.705      0.000
    TA04_2             1.410      0.109     12.919      0.000
    TA05_2             1.412      0.077     18.378      0.000

 TA02_2   WITH
    TA03_2             0.098      0.052      1.875      0.061
    TA05_2            -0.064      0.053     -1.197      0.231
    TA04_2            -0.070      0.062     -1.132      0.257

 TA01_2   WITH
    TA05_2             0.128      0.034      3.725      0.000

 Thresholds
    TA01_2$1          -0.493      0.065     -7.546      0.000
    TA01_2$2           0.558      0.066      8.427      0.000
    TA01_2$3           1.359      0.089     15.312      0.000
    TA01_2$4           2.809      0.322      8.734      0.000
    TA02_2$1          -0.948      0.074    -12.831      0.000
    TA02_2$2           0.201      0.063      3.190      0.001
    TA02_2$3           1.095      0.078     13.995      0.000
    TA02_2$4           2.172      0.160     13.543      0.000
    TA03_2$1          -1.359      0.089    -15.312      0.000
    TA03_2$2          -0.363      0.064     -5.673      0.000
    TA03_2$3           0.550      0.066      8.329      0.000
    TA03_2$4           1.672      0.107     15.576      0.000
    TA04_2$1          -0.948      0.074    -12.831      0.000
    TA04_2$2          -0.125      0.063     -1.995      0.046
    TA04_2$3           0.444      0.065      6.858      0.000
    TA04_2$4           1.537      0.098     15.629      0.000
    TA05_2$1          -0.655      0.068     -9.685      0.000
    TA05_2$2           0.486      0.065      7.448      0.000
    TA05_2$3           1.216      0.083     14.727      0.000
    TA05_2$4           2.434      0.208     11.692      0.000

 Variances
    TA                 0.357      0.042      8.465      0.000


STANDARDIZED MODEL RESULTS


STDYX Standardization

                                                    Two-Tailed
                    Estimate       S.E.  Est./S.E.    P-Value

 TA       BY
    TA01_2             0.597      0.035     16.931      0.000
    TA02_2             0.434      0.079      5.460      0.000
    TA03_2             0.646      0.032     20.066      0.000
    TA04_2             0.843      0.032     26.376      0.000
    TA05_2             0.843      0.029     29.158      0.000

 TA02_2   WITH
    TA03_2             0.142      0.071      1.985      0.047
    TA05_2            -0.132      0.114     -1.152      0.249
    TA04_2            -0.145      0.134     -1.076      0.282

 TA01_2   WITH
    TA05_2             0.298      0.060      4.929      0.000

 Thresholds
    TA01_2$1          -0.493      0.065     -7.546      0.000
    TA01_2$2           0.558      0.066      8.427      0.000
    TA01_2$3           1.359      0.089     15.312      0.000
    TA01_2$4           2.809      0.322      8.734      0.000
    TA02_2$1          -0.948      0.074    -12.831      0.000
    TA02_2$2           0.201      0.063      3.190      0.001
    TA02_2$3           1.095      0.078     13.995      0.000
    TA02_2$4           2.172      0.160     13.543      0.000
    TA03_2$1          -1.359      0.089    -15.312      0.000
    TA03_2$2          -0.363      0.064     -5.673      0.000
    TA03_2$3           0.550      0.066      8.329      0.000
    TA03_2$4           1.672      0.107     15.576      0.000
    TA04_2$1          -0.948      0.074    -12.831      0.000
    TA04_2$2          -0.125      0.063     -1.995      0.046
    TA04_2$3           0.444      0.065      6.858      0.000
    TA04_2$4           1.537      0.098     15.629      0.000
    TA05_2$1          -0.655      0.068     -9.685      0.000
    TA05_2$2           0.486      0.065      7.448      0.000
    TA05_2$3           1.216      0.083     14.727      0.000
    TA05_2$4           2.434      0.208     11.692      0.000

 Variances
    TA                 1.000      0.000    999.000    999.000


R-SQUARE

    Observed                                        Two-Tailed   Residual
    Variable        Estimate       S.E.  Est./S.E.    P-Value    Variance

    TA01_2             0.357      0.042      8.465      0.000      0.643
    TA02_2             0.188      0.069      2.730      0.006      0.812
    TA03_2             0.418      0.042     10.033      0.000      0.582
    TA04_2             0.710      0.054     13.188      0.000      0.290
    TA05_2             0.711      0.049     14.579      0.000      0.289


QUALITY OF NUMERICAL RESULTS

     Condition Number for the Information Matrix              0.104E-02
       (ratio of smallest to largest eigenvalue)


MODEL MODIFICATION INDICES

NOTE:  Modification indices for direct effects of observed dependent variables
regressed on covariates and residual covariances among observed dependent
variables may not be included.  To include these, request MODINDICES (ALL).

Minimum M.I. value for printing the modification index    10.000

                                   M.I.     E.P.C.  Std E.P.C.  StdYX E.P.C.

No modification indices above the minimum value.


TECHNICAL 1 OUTPUT


     PARAMETER SPECIFICATION


           TAU
              TA01_2$1      TA01_2$2      TA01_2$3      TA01_2$4      TA02_2$1
              ________      ________      ________      ________      ________
                  1             2             3             4             5


           TAU
              TA02_2$2      TA02_2$3      TA02_2$4      TA03_2$1      TA03_2$2
              ________      ________      ________      ________      ________
                  6             7             8             9            10


           TAU
              TA03_2$3      TA03_2$4      TA04_2$1      TA04_2$2      TA04_2$3
              ________      ________      ________      ________      ________
                 11            12            13            14            15


           TAU
              TA04_2$4      TA05_2$1      TA05_2$2      TA05_2$3      TA05_2$4
              ________      ________      ________      ________      ________
                 16            17            18            19            20


           NU
              TA01_2        TA02_2        TA03_2        TA04_2        TA05_2
              ________      ________      ________      ________      ________
                  0             0             0             0             0


           LAMBDA
              TA
              ________
 TA01_2             0
 TA02_2            21
 TA03_2            22
 TA04_2            23
 TA05_2            24


           THETA
              TA01_2        TA02_2        TA03_2        TA04_2        TA05_2
              ________      ________      ________      ________      ________
 TA01_2             0
 TA02_2             0             0
 TA03_2             0            25             0
 TA04_2             0            26             0             0
 TA05_2            27            28             0             0             0


           ALPHA
              TA
              ________
                  0


           BETA
              TA
              ________
 TA                 0


           PSI
              TA
              ________
 TA                29


     STARTING VALUES


           TAU
              TA01_2$1      TA01_2$2      TA01_2$3      TA01_2$4      TA02_2$1
              ________      ________      ________      ________      ________
               -0.493         0.558         1.359         2.809        -0.948


           TAU
              TA02_2$2      TA02_2$3      TA02_2$4      TA03_2$1      TA03_2$2
              ________      ________      ________      ________      ________
                0.201         1.095         2.172        -1.359        -0.363


           TAU
              TA03_2$3      TA03_2$4      TA04_2$1      TA04_2$2      TA04_2$3
              ________      ________      ________      ________      ________
                0.550         1.672        -0.948        -0.125         0.444


           TAU
              TA04_2$4      TA05_2$1      TA05_2$2      TA05_2$3      TA05_2$4
              ________      ________      ________      ________      ________
                1.537        -0.655         0.486         1.216         2.434


           NU
              TA01_2        TA02_2        TA03_2        TA04_2        TA05_2
              ________      ________      ________      ________      ________
                0.000         0.000         0.000         0.000         0.000


           LAMBDA
              TA
              ________
 TA01_2         1.000
 TA02_2         0.491
 TA03_2         0.933
 TA04_2         1.118
 TA05_2         1.375


           THETA
              TA01_2        TA02_2        TA03_2        TA04_2        TA05_2
              ________      ________      ________      ________      ________
 TA01_2         1.000
 TA02_2         0.000         1.000
 TA03_2         0.000         0.000         1.000
 TA04_2         0.000         0.000         0.000         1.000
 TA05_2         0.000         0.000         0.000         0.000         1.000


           ALPHA
              TA
              ________
                0.000


           BETA
              TA
              ________
 TA             0.000


           PSI
              TA
              ________
 TA             0.050


TECHNICAL 4 OUTPUT


     ESTIMATES DERIVED FROM THE MODEL


           ESTIMATED MEANS FOR THE LATENT VARIABLES
              TA
              ________
                0.000


           ESTIMATED COVARIANCE MATRIX FOR THE LATENT VARIABLES
              TA
              ________
 TA             0.357


           ESTIMATED CORRELATION MATRIX FOR THE LATENT VARIABLES
              TA
              ________
 TA             1.000


     ESTIMATES DERIVED FROM THE MODEL


           S.E. FOR ESTIMATED MEANS FOR THE LATENT VARIABLES
              TA
              ________
                0.000


           EST./S.E. FOR ESTIMATED MEANS FOR THE LATENT VARIABLES
              TA
              ________
                0.000


           TWO-TAILED P-VALUE FOR ESTIMATED MEANS FOR THE LATENT VARIABLES
              TA
              ________
                1.000


           S.E. FOR ESTIMATED COVARIANCE MATRIX FOR THE LATENT VARIABLES
              TA
              ________
 TA             0.042


           EST./S.E. FOR ESTIMATED COVARIANCE MATRIX FOR THE LATENT VARIABLES
              TA
              ________
 TA             8.465


           TWO-TAILED P-VALUE FOR ESTIMATED COVARIANCE MATRIX FOR THE LATENT VARIABLES
              TA
              ________
 TA             0.000


           S.E. FOR ESTIMATED CORRELATION MATRIX FOR THE LATENT VARIABLES
              TA
              ________
 TA             0.000


           EST./S.E. FOR ESTIMATED CORRELATION MATRIX FOR THE LATENT VARIABLES
              TA
              ________
 TA           999.000


           TWO-TAILED P-VALUE FOR ESTIMATED CORRELATION MATRIX FOR THE LATENT VARIABLES
              TA
              ________
 TA             0.000


     Beginning Time:  23:28:19
        Ending Time:  23:28:19
       Elapsed Time:  00:00:00


MUTHEN & MUTHEN
3463 Stoner Ave.
Los Angeles, CA  90066

Tel: (310) 391-9971
Fax: (310) 391-8971
Web: www.StatModel.com
Support: Support@StatModel.com

Copyright (c) 1998-2019 Muthen & Muthen
