# Supplementary material for: Effects of health-related dispositions on citizens’ appraisals toward the COVID-19 pandemic and protective behavior
Source: PLoS One. 2024 Sep 5;19(9):e0305995. doi: 10.1371/journal.pone.0305995 (PMC11376525; doi:10.1371/journal.pone.0305995)
Supplement: S1 File — (ZIP) [file pone.0305995.s001.zip › S1 Zip File/Data for Mplus.dat]

3	4	4	4	3	3	4	5	5	2	4	4	5	5	1	50	1	6	5	4	4	4	4	5	4	4	4	2	2	2	2	2	6	3	4.5	3
2	3	4	4	4	3	2	5	3	3	4	3	2	4	2	21	1	5	1	3	5	4	4	4	4	4	4	3	3	4	3	3	5	4	4.5	2
4	5	4	3	3	2	5	5	3	4	5	5	4	5	2	21	1	5	1	-9999	-9999	-9999	-9999	-9999	-9999	-9999	-9999	-9999	-9999	-9999	-9999	-9999	-9999	-9999	-9999	-9999
4	5	4	4	5	3	5	5	4	5	5	5	4	6	2	25	1	5	4	4	4	5	5	5	4	4	5	2	2	4	4	2	6	3	4.5	3
4	5	4	4	4	4	4	4	5	4	2	3	3	5	2	28	1	6	1	4	5	5	5	5	5	5	5	1	1	3	4	1	7	6	6.5	3
2	5	5	3	5	2	5	5	5	3	5	4	1	5	2	21	1	5	4	3	5	5	4	5	3	5	4	3	4	5	5	3	4	5	4.5	3
3	5	4	4	3	1	3	5	4	4	4	4	3	5	1	20	1	5	1	-9999	-9999	-9999	-9999	-9999	-9999	-9999	-9999	-9999	-9999	-9999	-9999	-9999	-9999	-9999	-9999	-9999
3	4	4	5	5	2	4	5	4	5	6	5	5	4	2	20	1	5	1	3	5	4	4	4	1	-9999	-9999	2	2	3	2	2	6	4	5	4
2	4	5	4	3	3	4	4	4	3	2	4	5	5	2	24	1	5	3	3	5	4	-9999	5	4	5	2	1	3	2	3	2	5	4	4.5	3
3	4	5	4	4	3	4	4	3	4	4	5	5	6	2	22	1	6	1	-9999	-9999	-9999	-9999	-9999	-9999	-9999	-9999	-9999	-9999	-9999	-9999	-9999	-9999	-9999	-9999	-9999
5	4	4	4	2	1	3	2	3	5	5	5	5	4	1	40	1	5	9	-9999	-9999	-9999	-9999	-9999	-9999	-9999	-9999	-9999	-9999	-9999	-9999	-9999	-9999	-9999	-9999	-9999
3	5	5	5	5	3	5	5	4	4	5	4	4	5	1	24	1	6	2	4	5	4	-9999	4	4	4	-9999	1	2	2	1	1	6	6	6	4
4	5	5	4	5	4	5	5	4	6	5	4	5	6	2	33	1	5	6	4	5	5	4	5	4	4	4	1	2	4	4	4	6	6	6	4
3	5	5	5	4	2	5	5	4	4	4	5	4	5	1	19	1	3	1	2	5	5	5	3	4	4	5	2	3	3	2	4	2	6	4	4
2	3	3	3	3	2	2	4	3	5	4	4	5	5	2	38	1	5	4	3	5	4	4	5	5	5	5	1	1	3	4	4	6	6	6	2
3	4	2	4	4	4	4	4	3	5	5	4	4	5	1	45	1	5	4	4	5	5	5	5	5	5	5	1	2	2	3	3	6	4	5	4
4	4	4	5	4	3	5	5	3	4	4	4	4	5	2	22	2	5	3	4	5	5	3	4	4	3	3	1	4	2	2	2	4	3	3.5	2
4	4	5	5	5	3	4	5	4	3	3	4	3	4	2	29	1	4	3	-9999	5	-9999	5	5	4	5	5	3	4	5	3	3	4	3	3.5	3
4	5	5	4	3	2	3	5	2	5	5	5	5	6	1	29	1	5	8	-9999	-9999	-9999	-9999	-9999	-9999	-9999	-9999	-9999	-9999	-9999	-9999	-9999	-9999	-9999	-9999	-9999
4	5	4	4	5	3	5	5	3	2	5	4	3	5	2	23	2	5	1	4	5	4	3	4	5	5	3	4	2	4	5	5	5	2	3.5	4
4	5	5	5	5	2	5	5	5	5	5	5	5	6	2	45	1	5	11	5	4	5	5	5	5	5	5	3	2	3	3	3	5	2	3.5	2
5	5	5	5	5	4	3	5	5	5	5	5	5	6	1	21	1	4	2	-9999	-9999	-9999	-9999	-9999	-9999	-9999	-9999	-9999	-9999	-9999	-9999	-9999	-9999	-9999	-9999	-9999
2	3	4	4	3	2	4	3	3	4	4	3	4	4	2	30	1	5	10	4	4	4	1	5	5	4	5	2	2	3	2	1	6	7	6.5	4
3	4	4	4	5	2	4	4	4	5	3	3	3	5	2	24	1	5	7	2	5	4	-9999	5	4	5	4	3	4	3	3	3	4	3	3.5	3
4	4	5	5	4	2	2	4	3	5	5	5	6	6	2	22	1	5	3	-9999	-9999	-9999	-9999	-9999	-9999	-9999	-9999	-9999	-9999	-9999	-9999	-9999	-9999	-9999	-9999	-9999
3	5	5	4	5	2	4	5	3	3	5	6	5	6	2	26	1	6	5	-9999	-9999	-9999	-9999	-9999	-9999	-9999	-9999	-9999	-9999	-9999	-9999	-9999	-9999	-9999	-9999	-9999
3	4	4	4	4	3	4	4	4	5	3	3	2	5	2	20	1	5	2	-9999	-9999	-9999	-9999	-9999	-9999	-9999	-9999	-9999	-9999	-9999	-9999	-9999	-9999	-9999	-9999	-9999
4	5	3	4	5	3	4	4	3	4	5	5	5	6	1	36	1	5	4	5	5	4	2	5	4	3	2	3	2	4	4	3	6	2	4	4
4	5	5	5	3	3	5	5	5	4	5	4	5	6	2	35	1	6	10	2	5	5	2	5	5	2	4	2	2	1	4	1	6	6	6	2
2	5	4	4	5	4	5	5	4	4	4	4	4	5	2	21	1	5	1	4	5	5	4	5	3	4	5	3	3	3	4	3	5	2	3.5	3
5	5	5	5	5	4	5	5	4	5	5	5	5	6	1	22	1	6	3	-9999	-9999	-9999	-9999	-9999	-9999	-9999	-9999	-9999	-9999	-9999	-9999	-9999	-9999	-9999	-9999	-9999
4	4	3	5	5	4	5	5	4	2	3	4	3	5	2	38	1	5	4	5	4	5	5	5	5	5	5	2	2	2	2	2	4	4	4	4
5	5	4	4	4	4	4	4	4	4	3	4	4	5	1	32	3	5	2	-9999	-9999	-9999	-9999	-9999	-9999	-9999	-9999	-9999	-9999	-9999	-9999	-9999	-9999	-9999	-9999	-9999
4	5	5	5	4	4	5	5	4	3	2	5	4	5	1	20	1	5	1	2	5	5	-9999	4	1	3	1	1	2	3	1	1	4	7	5.5	4
4	5	4	4	4	3	5	5	3	2	4	5	4	4	2	23	1	6	1	3	4	4	-9999	3	2	2	2	3	2	3	3	3	3	4	3.5	2
2	4	4	4	4	3	4	4	4	4	4	5	4	4	1	25	2	5	4	3	4	4	4	4	4	4	4	3	2	2	3	3	5	3	4	4
5	4	5	5	4	2	5	5	5	6	5	5	6	6	2	29	1	5	4	5	4	4	4	4	4	2	4	1	2	4	4	4	5	6	5.5	3
4	5	5	5	5	5	5	5	4	2	4	6	4	6	2	25	1	6	3	3	-9999	-9999	-9999	4	1	3	4	4	4	4	5	2	4	2	3	2
2	4	3	4	4	2	5	5	5	3	3	3	3	4	2	33	1	6	5	4	5	5	5	4	5	4	4	2	3	2	2	1	5	3	4	3
3	5	5	5	4	3	4	5	5	1	2	3	3	5	2	27	1	6	2	2	5	5	2	5	2	1	-9999	2	1	4	5	2	3	3	3	4
4	5	4	4	4	4	4	5	4	4	4	5	4	4	2	21	1	5	2	2	3	2	2	5	3	4	4	2	2	2	4	2	5	2	3.5	1
4	3	4	4	4	2	2	2	3	4	4	4	4	3	2	42	1	6	11	-9999	-9999	-9999	-9999	-9999	-9999	-9999	-9999	-9999	-9999	-9999	-9999	-9999	-9999	-9999	-9999	-9999
3	5	4	4	3	2	5	4	3	5	3	5	5	6	1	23	1	5	4	5	5	4	5	3	4	3	4	2	1	3	3	2	6	6	6	4
3	5	4	4	5	4	5	5	4	4	5	6	5	6	2	21	1	5	1	1	4	5	-9999	2	1	3	4	1	3	3	4	1	5	7	6	4
2	5	3	4	5	2	4	5	2	5	5	6	6	6	1	28	1	6	5	-9999	-9999	-9999	-9999	-9999	-9999	-9999	-9999	-9999	-9999	-9999	-9999	-9999	-9999	-9999	-9999	-9999
3	5	4	5	5	3	5	5	2	5	2	3	5	6	2	26	1	5	4	4	5	5	4	4	5	3	4	1	4	5	4	3	3	3	3	2
4	4	4	5	2	2	2	3	2	3	2	2	3	5	1	34	1	6	5	5	5	5	4	5	5	5	-9999	2	1	2	2	2	5	5	5	3
2	4	4	4	5	3	3	4	3	2	3	5	4	5	2	34	2	6	8	3	3	4	3	4	4	2	3	3	2	3	3	3	4	3	3.5	1
4	4	4	4	3	3	4	4	3	4	4	4	4	4	1	27	1	5	6	-9999	-9999	-9999	-9999	-9999	-9999	-9999	-9999	-9999	-9999	-9999	-9999	-9999	-9999	-9999	-9999	-9999
3	4	5	3	4	5	5	5	4	5	5	5	4	6	2	20	1	5	1	-9999	-9999	-9999	-9999	-9999	-9999	-9999	-9999	-9999	-9999	-9999	-9999	-9999	-9999	-9999	-9999	-9999
2	4	4	5	3	3	3	4	3	4	4	5	5	6	2	33	1	4	6	4	5	5	4	4	4	3	3	4	3	4	4	4	3	4	3.5	4
4	5	4	5	3	3	5	4	3	5	6	6	5	6	1	32	1	5	10	4	5	4	2	5	4	5	3	2	2	4	2	4	6	4	5	3
3	4	4	4	4	2	4	4	3	3	3	4	2	4	2	22	2	5	1	4	4	-9999	-9999	2	2	3	2	3	3	2	2	3	5	6	5.5	3
2	4	3	3	4	3	4	4	4	5	5	4	4	6	2	35	1	5	4	4	5	4	4	5	5	5	3	4	3	4	5	4	5	5	5	3
5	5	5	5	5	4	5	5	5	5	4	4	5	5	2	35	1	6	4	5	5	5	5	5	5	5	5	3	2	5	4	4	4	4	4	4
2	5	5	5	5	4	4	5	4	3	4	2	2	5	1	43	1	6	11	4	5	5	5	5	5	5	5	1	3	3	1	1	7	7	7	4
4	4	5	5	5	4	4	5	4	2	2	3	4	5	2	23	1	4	3	4	5	5	5	5	5	5	5	3	4	4	4	4	5	4	4.5	3
4	4	4	4	4	4	4	5	4	4	4	4	4	4	1	48	1	4	2	5	5	5	5	5	5	5	5	1	4	3	2	2	5	4	4.5	3
4	5	5	3	4	2	3	3	5	5	5	5	5	6	2	30	2	5	5	3	5	2	5	5	2	2	-9999	1	3	3	2	2	6	5	5.5	4
2	4	3	4	4	3	4	5	4	5	3	4	4	5	2	24	1	5	5	5	5	5	5	5	5	5	5	3	2	3	3	3	6	2	4	4
3	4	5	4	4	4	4	5	3	3	3	3	3	4	2	33	1	6	3	4	4	4	-9999	5	4	4	4	1	3	3	1	1	2	3	2.5	2
2	5	4	3	4	3	3	5	3	5	3	4	4	5	2	22	1	5	1	5	5	4	-9999	4	3	4	-9999	1	4	4	4	2	6	6	6	3
3	4	4	4	4	4	3	4	4	3	3	4	4	5	2	24	1	6	7	3	5	4	4	4	3	4	4	3	2	3	2	2	5	6	5.5	4
4	4	4	3	3	3	3	4	3	4	4	4	4	4	1	24	1	5	5	4	4	4	5	4	4	4	4	2	3	2	2	2	5	4	4.5	4
4	5	5	5	4	3	5	5	4	2	2	5	5	6	2	29	1	6	6	-9999	-9999	-9999	-9999	-9999	-9999	-9999	-9999	-9999	-9999	-9999	-9999	-9999	-9999	-9999	-9999	-9999
4	4	4	4	3	2	3	4	3	5	3	4	4	5	1	31	1	5	5	4	4	4	4	4	5	3	5	2	2	2	3	3	5	4	4.5	4
2	3	4	3	2	1	4	5	3	5	5	4	4	5	2	26	2	6	5	4	4	4	4	3	4	3	3	2	2	3	3	2	4	3	3.5	4
3	3	4	4	4	2	4	5	3	3	4	5	4	5	2	21	1	5	1	-9999	-9999	-9999	-9999	-9999	-9999	-9999	-9999	-9999	-9999	-9999	-9999	-9999	-9999	-9999	-9999	-9999
2	4	4	4	3	2	5	4	3	4	5	4	4	4	1	25	1	6	6	4	4	4	4	3	3	3	5	3	2	3	3	3	5	5	5	4
3	3	4	4	2	2	3	4	3	4	3	3	5	5	2	28	1	5	5	5	5	4	-9999	4	4	5	5	2	2	3	2	2	5	5	5	4
2	4	4	5	3	3	4	5	4	5	5	4	3	4	2	21	1	5	4	4	5	5	2	5	4	2	4	2	3	2	3	2	5	4	4.5	4
3	4	4	5	5	4	5	5	5	5	6	4	6	6	1	30	2	5	4	-9999	-9999	-9999	-9999	-9999	-9999	-9999	-9999	-9999	-9999	-9999	-9999	-9999	-9999	-9999	-9999	-9999
2	4	3	4	4	2	4	5	2	5	4	5	5	4	1	34	1	6	11	2	2	3	3	2	4	2	2	3	3	4	3	2	4	5	4.5	4
3	4	4	4	2	4	4	4	5	5	5	5	6	6	2	22	1	5	1	3	4	5	5	5	5	5	4	1	2	1	4	1	6	3	4.5	4
4	4	3	5	5	3	5	5	4	5	4	4	4	6	1	35	3	4	2	5	5	5	5	5	5	5	5	2	2	2	2	2	4	3	3.5	4
5	5	5	5	5	3	4	4	4	5	4	3	4	4	1	33	2	5	6	4	4	3	4	4	3	4	5	3	2	3	3	2	4	4	4	3
4	4	4	4	4	4	4	4	4	3	3	3	4	4	1	24	1	5	1	4	5	5	5	5	5	5	5	1	4	3	1	1	7	6	6.5	4
3	5	4	5	4	3	4	5	4	5	2	4	4	5	1	24	1	6	1	5	5	5	5	5	5	5	3	1	2	4	3	2	5	4	4.5	3
3	4	4	3	3	4	5	5	3	4	4	4	4	5	2	35	3	3	2	5	5	5	3	5	5	5	3	2	2	3	3	3	5	5	5	4
5	5	4	5	3	2	3	5	4	5	3	6	6	6	1	30	1	4	5	4	5	-9999	4	3	2	-9999	-9999	1	3	2	1	1	7	7	7	4
3	5	5	3	3	3	4	5	4	5	5	5	4	5	2	32	2	6	5	3	4	3	3	3	1	3	5	3	3	3	3	3	3	4	3.5	2
2	5	5	5	5	4	5	5	5	5	5	6	5	6	2	29	2	5	3	5	5	5	5	5	5	5	5	1	1	4	3	1	7	1	4	3
4	5	3	4	4	2	5	5	2	5	3	4	3	6	2	20	1	5	2	-9999	-9999	-9999	-9999	-9999	-9999	-9999	-9999	-9999	-9999	-9999	-9999	-9999	-9999	-9999	-9999	-9999
2	4	4	3	4	3	4	4	2	3	4	4	4	6	2	27	1	6	6	4	5	5	5	4	4	2	5	1	2	4	2	2	4	5	4.5	3
3	5	5	5	5	5	5	5	5	5	5	5	5	6	2	31	1	6	5	4	5	5	5	5	5	5	5	2	2	3	2	2	6	6	6	4
4	4	4	4	3	4	4	4	4	4	3	4	4	4	1	35	1	6	11	3	4	3	4	3	3	2	3	2	2	2	2	2	6	5	5.5	2
2	4	4	4	5	4	5	5	3	5	2	4	3	5	2	21	1	5	1	1	5	3	-9999	5	3	2	4	2	2	2	4	3	2	5	3.5	3
2	4	2	3	4	4	4	5	3	5	4	4	4	5	2	40	1	5	4	-9999	-9999	-9999	-9999	-9999	-9999	-9999	-9999	-9999	-9999	-9999	-9999	-9999	-9999	-9999	-9999	-9999
3	4	3	4	4	2	4	4	3	5	4	5	4	5	2	33	1	6	6	4	4	3	4	5	4	2	4	1	1	2	3	2	6	4	5	4
4	5	4	5	4	3	5	5	3	5	4	4	4	6	2	24	1	6	4	4	5	5	3	5	4	1	2	1	3	4	3	1	6	3	4.5	4
3	5	4	4	3	2	5	4	3	5	3	4	5	6	1	23	1	6	2	5	5	4	5	4	4	3	4	1	1	1	1	1	6	6	6	4
4	4	4	4	4	3	3	2	2	4	4	4	4	4	1	30	1	6	6	2	3	4	4	4	3	4	4	2	2	2	4	2	5	5	5	3
4	5	3	5	3	3	3	4	4	1	5	4	5	5	1	26	1	5	10	-9999	-9999	-9999	-9999	-9999	-9999	-9999	-9999	-9999	-9999	-9999	-9999	-9999	-9999	-9999	-9999	-9999
3	4	4	4	5	5	5	5	4	2	5	5	6	6	2	24	1	6	2	-9999	-9999	-9999	-9999	-9999	-9999	-9999	-9999	-9999	-9999	-9999	-9999	-9999	-9999	-9999	-9999	-9999
4	5	4	4	5	3	4	4	4	3	5	3	4	4	2	32	1	6	6	2	3	2	2	5	4	2	2	3	2	3	3	2	5	4	4.5	4
4	4	4	4	4	3	3	5	4	4	2	4	4	5	2	25	2	5	4	5	5	5	5	4	3	5	5	1	1	2	4	1	5	3	4	3
4	5	4	5	4	2	5	4	4	3	5	5	4	6	1	24	1	6	2	2	5	2	2	3	2	1	3	2	1	2	1	1	6	6	6	3
3	4	3	5	5	3	4	5	4	4	4	3	4	5	2	24	1	6	1	3	5	3	1	5	3	3	5	3	4	3	3	2	4	5	4.5	4
4	4	4	4	3	3	3	4	4	5	3	3	4	4	2	42	1	6	6	4	4	5	4	5	4	4	-9999	1	1	3	1	1	6	5	5.5	4
3	5	4	4	4	3	4	5	3	3	2	2	4	5	2	27	2	6	4	4	5	4	4	4	3	3	-9999	2	1	1	1	2	3	5	4	3
4	4	4	5	4	3	4	5	4	3	5	3	6	5	1	37	1	6	5	4	4	4	3	4	3	2	4	1	2	1	2	2	6	6	6	4
5	5	5	4	4	3	2	5	3	4	3	3	4	5	2	27	1	6	1	2	3	4	2	2	5	2	-9999	1	1	3	4	2	6	4	5	4
3	4	3	4	4	3	4	4	4	5	4	4	5	5	2	35	1	6	7	4	5	4	5	5	5	5	4	4	3	4	5	4	5	5	5	4
4	5	4	5	5	3	5	4	4	4	3	4	4	6	1	32	1	5	6	5	4	5	4	5	5	5	4	1	2	3	3	2	6	6	6	4
3	4	4	4	5	2	4	4	3	5	6	5	5	6	2	40	1	5	4	-9999	-9999	-9999	-9999	-9999	-9999	-9999	-9999	-9999	-9999	-9999	-9999	-9999	-9999	-9999	-9999	-9999
3	5	3	4	4	4	4	4	3	5	5	4	3	5	2	22	1	5	1	2	4	4	1	5	3	5	3	2	3	2	2	2	4	4	4	2
3	4	5	4	5	3	4	5	4	2	5	5	4	5	2	19	1	5	1	1	2	3	2	1	2	2	-9999	3	3	2	3	3	2	3	2.5	4
2	4	5	4	5	4	5	5	4	6	5	5	4	6	2	25	1	6	2	-9999	-9999	3	3	4	4	1	3	2	2	2	4	3	5	3	4	4
4	5	5	4	5	3	5	5	4	5	4	5	6	6	2	31	1	5	5	-9999	-9999	-9999	-9999	-9999	-9999	-9999	-9999	-9999	-9999	-9999	-9999	-9999	-9999	-9999	-9999	-9999
3	4	4	4	4	3	3	4	3	5	5	5	5	5	1	21	1	5	2	3	5	4	2	2	3	2	2	1	1	1	1	1	7	6	6.5	4
2	5	4	3	3	2	4	4	4	2	3	2	5	5	2	32	1	5	2	3	5	5	4	5	3	5	5	2	3	3	2	2	5	3	4	2
2	5	5	4	5	5	5	5	4	3	5	5	4	6	2	21	1	5	1	4	5	5	-9999	4	4	4	4	4	3	4	4	3	3	6	4.5	3
5	5	5	5	5	4	5	5	5	3	2	5	2	5	2	20	1	5	1	2	5	4	4	3	3	2	5	1	1	1	1	1	4	2	3	4
3	4	5	5	5	3	3	5	3	2	2	3	4	5	2	53	1	3	4	-9999	-9999	-9999	-9999	-9999	-9999	-9999	-9999	-9999	-9999	-9999	-9999	-9999	-9999	-9999	-9999	-9999
4	5	4	5	4	3	4	5	3	5	3	3	5	6	2	26	1	5	4	4	5	4	3	5	3	3	-9999	2	1	3	2	1	5	6	5.5	4
3	3	2	4	2	3	2	2	3	5	6	6	5	6	1	28	1	6	5	-9999	-9999	-9999	-9999	-9999	-9999	-9999	-9999	-9999	-9999	-9999	-9999	-9999	-9999	-9999	-9999	-9999
2	4	4	3	5	3	2	5	4	5	4	5	4	6	1	23	1	6	1	4	5	4	-9999	4	5	3	2	1	1	1	1	1	7	7	7	3
2	2	3	4	4	3	3	3	3	4	4	4	3	3	1	35	1	5	11	2	2	3	3	3	3	3	3	1	4	1	1	1	6	3	4.5	4
4	5	3	4	3	2	4	4	2	3	4	4	5	5	1	28	1	6	1	4	3	5	5	5	5	2	-9999	3	2	3	3	3	6	6	6	3
4	5	5	5	5	4	5	5	5	4	5	5	5	5	2	30	1	4	3	-9999	-9999	-9999	-9999	-9999	-9999	-9999	-9999	-9999	-9999	-9999	-9999	-9999	-9999	-9999	-9999	-9999
4	5	3	5	5	4	4	5	2	6	5	6	4	5	2	25	1	6	5	3	5	4	1	3	2	2	1	2	2	3	2	1	6	3	4.5	4
4	5	5	4	4	5	3	5	4	2	2	3	3	5	1	28	1	6	8	-9999	-9999	-9999	-9999	-9999	-9999	-9999	-9999	-9999	-9999	-9999	-9999	-9999	-9999	-9999	-9999	-9999
5	4	3	4	5	4	5	5	4	4	5	4	3	5	2	23	1	6	1	4	5	5	4	4	3	2	4	3	1	2	1	1	6	3	4.5	4
4	5	4	4	3	4	4	5	4	5	4	5	5	5	2	21	1	5	2	4	5	3	5	5	2	2	4	2	2	4	4	2	7	6	6.5	4
3	4	5	5	3	2	5	5	4	4	5	5	5	6	1	28	1	3	3	2	4	5	5	2	2	2	2	3	2	3	3	3	5	6	5.5	3
2	4	4	2	3	2	3	4	3	2	5	4	2	6	2	32	2	5	8	4	4	5	5	5	3	4	2	1	1	4	4	1	7	7	7	3
3	5	4	3	5	2	3	5	4	4	4	5	5	6	2	24	1	5	5	2	4	2	3	2	3	1	4	3	2	2	4	2	4	7	5.5	3
4	4	5	5	4	3	5	5	3	4	4	4	5	6	1	21	1	3	4	5	5	5	5	4	4	5	5	2	4	4	5	3	6	3	4.5	3
3	4	4	3	4	3	3	4	3	4	3	4	4	6	1	49	1	5	3	3	3	4	2	4	3	5	2	2	2	4	4	2	5	5	5	4
3	4	4	3	4	2	4	2	3	4	3	5	4	5	2	30	1	6	5	3	4	4	5	5	3	5	5	2	2	3	2	2	6	4	5	3
3	5	3	3	4	2	4	5	3	5	5	5	5	6	1	31	2	5	4	5	5	5	5	5	5	4	4	1	4	2	2	1	7	2	4.5	4
3	4	5	4	5	2	3	3	2	5	2	4	4	5	2	23	1	6	2	5	5	5	3	5	5	2	5	3	2	5	4	4	5	3	4	2
3	4	4	4	4	3	3	5	4	4	5	5	4	5	1	33	1	5	4	5	5	5	4	5	3	3	5	2	2	2	2	2	6	2	4	3
4	5	5	4	5	5	4	4	3	3	3	5	4	6	2	22	1	6	1	2	4	4	2	4	2	2	2	1	1	1	1	1	7	7	7	4
2	4	5	5	3	3	3	4	4	4	5	5	5	5	2	30	1	5	7	4	5	4	4	4	4	3	4	4	2	4	4	4	3	6	4.5	4
4	3	3	5	4	2	3	5	4	5	5	4	4	4	2	25	2	5	4	5	5	5	5	5	4	2	5	1	1	1	2	4	5	6	5.5	3
5	5	5	4	5	4	5	5	3	3	4	4	4	5	2	40	1	6	8	3	5	4	4	4	5	5	5	2	2	2	2	2	5	5	5	2
4	5	5	4	4	4	4	5	4	3	4	3	4	5	2	20	1	5	2	3	5	4	2	4	4	4	4	2	2	3	2	2	5	6	5.5	3
3	5	4	3	3	4	4	5	3	5	5	3	5	6	1	22	1	6	2	-9999	-9999	-9999	-9999	-9999	-9999	-9999	-9999	-9999	-9999	-9999	-9999	-9999	-9999	-9999	-9999	-9999
3	4	4	5	5	4	4	4	5	4	3	3	4	5	2	25	1	6	6	4	5	4	4	4	4	4	5	3	3	4	4	3	5	4	4.5	3
3	5	3	3	4	3	3	3	3	5	3	3	3	5	2	25	1	3	3	5	5	5	-9999	5	5	4	-9999	3	3	3	4	3	6	3	4.5	3
3	5	5	5	5	3	4	5	4	5	6	4	4	6	2	21	2	5	1	3	5	4	2	3	4	2	3	2	3	2	2	2	4	6	5	3
5	5	5	5	5	4	5	5	5	5	2	2	6	6	2	25	2	5	3	4	5	5	4	5	5	4	5	1	3	1	1	1	6	4	5	3
3	5	4	3	4	3	5	5	4	3	2	5	5	6	2	21	1	5	1	5	5	5	-9999	5	4	3	5	1	3	4	4	2	6	6	6	4
4	4	4	4	4	3	3	4	3	4	4	5	4	6	2	31	1	5	5	-9999	-9999	-9999	-9999	-9999	-9999	-9999	-9999	-9999	-9999	-9999	-9999	-9999	-9999	-9999	-9999	-9999
4	4	4	4	5	3	5	5	3	4	3	4	4	5	2	28	1	5	4	4	4	4	4	4	4	4	-9999	1	3	1	1	1	6	6	6	2
4	5	5	4	3	4	4	4	3	4	3	4	3	5	1	23	1	6	2	4	5	3	4	3	3	4	-9999	2	3	4	2	2	5	2	3.5	3
2	3	4	5	4	2	4	5	2	5	4	4	3	5	1	38	1	6	5	4	4	4	3	5	2	3	4	3	2	4	4	3	4	3	3.5	4
3	5	5	5	5	5	5	5	4	4	5	5	6	6	1	24	1	6	2	4	5	5	4	5	5	5	3	2	2	5	2	2	6	6	6	4
2	4	5	4	4	3	4	5	4	5	4	5	4	6	2	25	1	6	2	-9999	-9999	-9999	-9999	-9999	-9999	-9999	-9999	-9999	-9999	-9999	-9999	-9999	-9999	-9999	-9999	-9999
2	5	3	5	3	2	3	4	3	3	3	3	4	6	1	30	2	6	6	4	4	4	4	4	4	3	4	2	3	3	3	3	5	3	4	4
2	2	3	3	2	2	3	4	2	3	3	4	1	5	1	28	1	5	6	5	4	5	5	5	5	5	5	2	2	3	2	1	5	6	5.5	4
3	5	4	4	5	3	3	5	4	4	3	4	4	5	1	52	1	6	7	-9999	5	5	4	5	5	5	5	2	2	3	2	2	6	3	4.5	4
2	4	3	3	4	3	4	4	5	5	5	5	4	5	2	30	1	5	3	4	4	4	4	5	4	5	3	4	3	4	4	4	5	5	5	4
2	4	4	4	5	2	5	5	4	1	2	2	4	5	1	28	2	5	8	2	4	2	2	5	2	3	5	1	4	5	5	3	4	3	3.5	3
3	4	4	4	5	3	5	5	4	4	4	4	4	5	2	30	1	6	5	-9999	-9999	-9999	-9999	-9999	-9999	-9999	-9999	-9999	-9999	-9999	-9999	-9999	-9999	-9999	-9999	-9999
4	5	3	3	4	4	5	5	5	4	5	4	4	6	1	24	1	5	9	-9999	-9999	-9999	-9999	-9999	-9999	-9999	-9999	-9999	-9999	-9999	-9999	-9999	-9999	-9999	-9999	-9999
4	4	5	4	4	3	4	4	5	4	3	4	3	4	2	30	1	5	11	5	5	4	5	4	4	4	4	2	3	3	4	3	6	5	5.5	2
4	4	4	5	4	3	5	5	3	5	5	5	4	6	1	26	1	6	2	3	5	5	5	3	4	3	5	1	1	3	4	1	7	6	6.5	4
3	4	5	4	4	4	4	4	4	4	5	6	5	5	2	23	2	5	4	-9999	-9999	-9999	-9999	-9999	-9999	-9999	-9999	-9999	-9999	-9999	-9999	-9999	-9999	-9999	-9999	-9999
3	4	4	4	4	3	5	5	4	4	3	5	4	5	2	20	1	5	2	1	4	4	5	4	3	3	3	2	3	3	3	2	6	6	6	1
2	4	3	4	4	3	3	5	4	4	4	4	4	5	2	25	1	6	1	-9999	-9999	-9999	-9999	-9999	-9999	-9999	-9999	-9999	-9999	-9999	-9999	-9999	-9999	-9999	-9999	-9999
3	5	5	5	5	4	3	5	4	4	5	1	2	6	1	29	1	6	1	5	5	5	5	5	5	5	5	1	1	3	1	1	7	7	7	4
2	5	5	5	5	4	5	5	4	4	4	4	5	5	2	39	1	6	6	5	4	4	5	3	5	3	5	3	2	3	3	3	4	4	4	3
5	5	4	3	4	4	4	5	3	4	4	4	3	5	2	20	1	5	1	3	4	4	-9999	3	3	2	-9999	3	2	3	4	3	3	4	3.5	4
2	5	4	3	5	3	4	5	4	4	4	3	3	5	2	28	1	5	4	2	2	2	2	2	2	2	2	1	1	2	2	1	7	4	5.5	3
4	3	3	5	4	2	5	5	3	4	2	5	5	6	2	25	1	6	6	4	5	5	5	5	3	5	5	1	2	2	2	2	6	5	5.5	4
3	4	4	3	5	3	4	5	3	5	5	5	6	6	2	21	2	5	2	2	3	5	3	3	2	3	3	1	1	3	1	1	6	4	5	4
2	3	2	4	4	2	5	4	4	3	4	4	4	5	2	34	1	5	11	3	3	3	3	3	3	4	4	2	2	4	3	4	3	2	2.5	2
5	5	5	5	5	4	4	5	3	3	4	5	5	5	1	42	1	4	4	4	4	4	5	3	3	3	3	2	4	4	2	2	6	3	4.5	4
4	4	4	5	3	2	5	5	5	4	4	4	4	5	2	20	1	5	2	3	4	2	3	3	2	2	3	3	2	4	4	2	2	4	3	4
3	4	4	5	5	2	5	5	3	3	4	5	5	6	2	19	1	5	2	5	5	5	-9999	4	2	5	5	2	1	2	3	2	6	6	6	4
5	5	4	5	5	3	5	5	5	1	1	3	5	3	2	23	1	5	1	-9999	-9999	-9999	-9999	-9999	-9999	-9999	-9999	-9999	-9999	-9999	-9999	-9999	-9999	-9999	-9999	-9999
3	5	5	4	4	4	4	5	4	3	2	4	4	6	2	30	1	6	10	4	5	5	4	5	5	4	-9999	1	4	3	1	1	6	2	4	4
4	5	4	3	4	3	4	5	4	5	5	5	5	5	1	54	1	5	11	-9999	-9999	-9999	-9999	-9999	-9999	-9999	-9999	-9999	-9999	-9999	-9999	-9999	-9999	-9999	-9999	-9999
3	5	4	5	5	3	4	5	4	4	5	5	3	5	2	21	2	5	2	5	5	5	5	4	3	3	4	3	3	3	3	3	3	5	4	4
4	4	5	4	4	3	4	4	4	5	4	4	5	6	1	36	2	5	10	4	4	4	4	3	4	3	4	3	2	3	3	2	4	5	4.5	3
2	4	5	2	5	3	3	3	3	3	3	4	3	6	1	21	1	5	1	-9999	-9999	-9999	-9999	-9999	-9999	-9999	-9999	-9999	-9999	-9999	-9999	-9999	-9999	-9999	-9999	-9999
4	5	4	3	5	5	3	4	4	5	4	5	3	4	2	33	1	5	3	-9999	-9999	-9999	-9999	-9999	-9999	-9999	-9999	-9999	-9999	-9999	-9999	-9999	-9999	-9999	-9999	-9999
4	5	5	5	4	3	5	5	4	5	4	5	5	6	2	27	1	4	4	2	4	3	2	4	4	1	4	1	2	4	1	2	7	2	4.5	4
2	5	5	4	4	3	5	5	4	2	2	2	4	6	2	32	1	5	9	-9999	-9999	-9999	-9999	-9999	-9999	-9999	-9999	-9999	-9999	-9999	-9999	-9999	-9999	-9999	-9999	-9999
3	5	5	5	5	3	2	3	2	5	4	4	4	5	2	24	1	6	1	2	5	5	4	3	5	3	4	1	2	3	4	2	5	3	4	4
3	4	3	4	4	3	4	5	3	4	3	5	4	5	2	21	1	5	1	2	2	4	3	2	3	2	3	2	2	3	3	3	4	5	4.5	3
4	5	3	4	4	3	5	5	4	5	5	5	4	5	1	44	1	6	5	4	4	5	3	4	4	4	4	1	4	4	3	3	5	3	4	4
4	4	4	5	3	1	3	5	4	3	2	3	3	4	1	30	1	3	4	4	5	5	5	5	5	5	4	2	2	3	4	3	6	4	5	4
4	5	4	5	4	5	4	5	4	4	5	2	2	6	2	34	3	4	4	-9999	-9999	-9999	-9999	-9999	-9999	-9999	-9999	-9999	-9999	-9999	-9999	-9999	-9999	-9999	-9999	-9999
2	3	3	4	3	2	2	3	2	3	4	4	5	4	2	49	3	4	2	4	4	4	4	4	4	3	4	2	2	2	3	2	5	6	5.5	3
3	4	3	4	4	3	5	4	4	2	2	2	2	4	1	24	1	5	5	2	4	2	2	3	2	2	1	2	1	2	2	2	5	5	5	2
5	5	4	4	5	3	5	5	2	5	4	4	3	4	1	24	1	5	4	3	5	3	4	5	4	5	2	2	2	3	4	3	5	3	4	3
3	4	4	5	5	2	5	5	4	5	5	4	4	6	2	21	1	5	1	3	5	5	-9999	5	4	5	2	3	2	2	3	2	5	5	5	4
3	4	4	5	5	3	4	5	4	3	2	2	3	5	2	24	1	6	8	2	5	3	3	2	1	4	3	3	3	3	2	2	3	2	2.5	4
2	5	4	4	5	3	3	5	3	4	5	5	4	5	2	21	1	5	1	3	5	4	-9999	5	3	3	2	2	2	2	2	2	4	5	4.5	4
4	5	5	4	5	5	5	5	2	3	3	3	4	4	2	21	1	5	2	4	5	5	4	4	3	5	3	2	3	2	2	1	6	5	5.5	4
3	4	4	5	3	2	2	5	3	5	4	4	5	5	1	25	2	5	4	-9999	-9999	-9999	-9999	-9999	-9999	-9999	-9999	-9999	-9999	-9999	-9999	-9999	-9999	-9999	-9999	-9999
3	4	4	4	4	2	5	5	3	5	2	4	4	5	2	34	1	6	8	-9999	-9999	-9999	-9999	-9999	-9999	-9999	-9999	-9999	-9999	-9999	-9999	-9999	-9999	-9999	-9999	-9999
2	5	4	3	5	3	4	5	3	5	4	4	5	5	2	53	3	5	6	5	5	5	5	5	5	5	-9999	2	1	3	2	2	6	5	5.5	4
4	4	4	3	5	4	5	5	3	3	4	1	4	5	1	19	1	5	1	1	1	1	-9999	4	1	1	-9999	1	1	1	1	1	7	6	6.5	4
2	5	3	3	5	2	4	4	3	5	5	5	6	6	1	23	1	5	1	-9999	-9999	-9999	-9999	-9999	-9999	-9999	-9999	-9999	-9999	-9999	-9999	-9999	-9999	-9999	-9999	-9999
2	4	4	5	5	3	5	5	3	3	3	4	1	5	2	26	1	6	2	4	5	4	2	5	3	5	4	2	4	2	3	1	6	5	5.5	3
3	5	4	4	3	2	3	4	4	4	4	4	4	4	2	25	1	6	1	4	5	5	4	5	5	5	3	4	3	4	4	4	4	3	3.5	4
3	4	4	3	5	3	4	5	2	2	4	4	4	5	2	20	1	5	1	4	3	5	5	5	4	2	5	2	2	3	2	1	5	7	6	1
4	3	5	3	5	3	3	4	4	6	5	5	5	6	2	24	1	6	1	1	4	2	4	5	2	4	3	3	2	3	4	2	5	2	3.5	4
2	5	5	5	4	5	4	5	3	2	3	4	4	5	1	27	1	4	3	-9999	-9999	-9999	-9999	-9999	-9999	-9999	-9999	-9999	-9999	-9999	-9999	-9999	-9999	-9999	-9999	-9999
4	5	3	4	3	3	4	4	4	5	5	4	5	5	2	36	2	4	3	5	5	5	5	4	5	4	5	1	3	2	2	2	7	6	6.5	4
2	4	5	5	4	3	4	5	3	4	5	5	5	6	2	20	1	5	1	-9999	-9999	-9999	-9999	-9999	-9999	-9999	-9999	-9999	-9999	-9999	-9999	-9999	-9999	-9999	-9999	-9999
5	5	4	4	4	3	5	5	5	5	4	5	5	5	1	36	1	4	4	4	5	3	5	5	5	4	3	1	2	1	1	1	6	6	6	4
3	4	4	4	4	3	4	4	4	4	4	4	4	5	2	23	1	5	4	-9999	-9999	2	1	3	2	3	4	3	3	4	3	3	4	3	3.5	3
2	4	4	4	4	2	4	4	3	2	3	4	4	4	2	23	1	5	1	3	5	3	-9999	5	2	2	2	2	2	3	3	2	5	5	5	4
4	5	3	4	5	3	4	4	4	4	3	4	4	4	1	23	1	6	11	-9999	-9999	-9999	-9999	-9999	-9999	-9999	-9999	-9999	-9999	-9999	-9999	-9999	-9999	-9999	-9999	-9999
2	4	3	4	2	2	2	4	3	4	3	4	4	5	1	24	3	5	4	-9999	-9999	-9999	-9999	-9999	-9999	-9999	-9999	-9999	-9999	-9999	-9999	-9999	-9999	-9999	-9999	-9999
4	5	4	5	5	5	5	5	4	5	5	5	6	6	2	25	1	6	2	4	5	4	4	5	5	5	5	2	2	4	2	2	6	5	5.5	4
4	4	5	4	3	3	4	5	4	4	5	4	4	5	1	22	1	5	1	-9999	-9999	-9999	-9999	-9999	-9999	-9999	-9999	-9999	-9999	-9999	-9999	-9999	-9999	-9999	-9999	-9999
5	5	5	5	5	3	3	4	4	5	5	6	5	6	1	31	1	6	10	4	5	5	5	5	5	5	5	3	2	3	3	3	5	2	3.5	4
3	5	4	3	3	2	5	5	3	5	5	4	5	6	1	21	1	5	2	2	5	3	3	3	3	1	2	3	4	4	4	3	6	6	6	4
5	4	4	5	5	4	5	5	5	5	5	4	5	6	1	22	3	4	3	4	5	5	4	5	5	5	5	1	4	3	1	1	6	3	4.5	3
5	4	3	5	3	3	2	5	5	3	3	2	3	6	1	18	1	5	1	-9999	-9999	-9999	-9999	-9999	-9999	-9999	-9999	-9999	-9999	-9999	-9999	-9999	-9999	-9999	-9999	-9999
2	4	3	4	4	3	3	5	3	4	3	5	5	6	2	25	2	6	5	4	5	4	5	4	4	4	4	1	2	2	2	2	6	6	6	3
5	5	5	5	5	5	5	5	5	5	5	2	2	6	2	42	1	5	3	-9999	-9999	-9999	-9999	-9999	-9999	-9999	-9999	-9999	-9999	-9999	-9999	-9999	-9999	-9999	-9999	-9999
3	5	3	2	4	1	2	2	3	5	5	4	4	5	1	34	1	6	11	3	3	2	4	2	3	2	3	3	3	3	3	2	4	3	3.5	4
3	5	5	4	4	4	3	5	5	4	4	4	4	5	2	22	1	5	1	4	5	4	4	5	3	4	5	1	2	3	2	1	6	4	5	2
4	5	3	4	5	3	3	4	2	5	5	2	3	6	2	19	1	5	1	5	5	5	5	5	3	4	-9999	1	2	2	1	1	6	4	5	3
5	5	5	5	5	3	5	5	5	5	5	5	5	5	1	50	1	4	4	5	4	4	4	5	4	4	4	1	2	2	4	1	6	6	6	4
3	5	4	4	5	3	3	5	4	3	4	5	4	5	2	21	1	5	2	-9999	-9999	-9999	-9999	-9999	-9999	-9999	-9999	-9999	-9999	-9999	-9999	-9999	-9999	-9999	-9999	-9999
3	4	4	5	3	2	2	5	2	5	5	5	4	6	1	27	1	6	4	2	5	2	4	5	3	4	4	4	2	4	4	5	3	2	2.5	3
4	5	5	5	4	4	5	5	5	3	4	3	4	4	2	30	2	4	4	-9999	-9999	-9999	-9999	-9999	-9999	-9999	-9999	-9999	-9999	-9999	-9999	-9999	-9999	-9999	-9999	-9999
3	5	3	4	3	2	3	4	3	4	4	2	3	5	2	27	1	5	3	-9999	-9999	-9999	-9999	-9999	-9999	-9999	-9999	-9999	-9999	-9999	-9999	-9999	-9999	-9999	-9999	-9999
3	5	5	4	4	4	5	5	4	5	5	4	5	6	2	23	1	5	1	3	5	4	5	5	4	2	1	1	3	4	2	3	6	6	6	3
3	4	5	4	5	3	3	4	4	5	5	5	4	5	2	25	1	6	5	5	5	5	-9999	5	4	5	-9999	3	4	4	4	3	5	2	3.5	3
4	5	3	4	4	1	3	4	3	3	4	4	5	5	2	22	1	5	2	-9999	-9999	-9999	-9999	-9999	-9999	-9999	-9999	-9999	-9999	-9999	-9999	-9999	-9999	-9999	-9999	-9999
2	4	5	5	4	2	3	4	3	4	5	5	5	6	2	23	1	5	3	2	5	2	3	4	4	4	5	3	2	2	3	3	6	6	6	2
4	5	5	5	4	4	5	5	5	6	2	4	5	6	2	40	1	4	3	5	5	5	5	5	5	5	5	1	1	1	1	1	7	5	6	3
3	4	4	4	4	4	4	5	5	4	5	3	5	5	2	29	1	6	2	-9999	-9999	-9999	-9999	-9999	-9999	-9999	-9999	-9999	-9999	-9999	-9999	-9999	-9999	-9999	-9999	-9999
3	5	4	4	5	2	4	5	3	4	4	4	4	6	2	21	1	5	2	3	4	4	4	5	3	3	4	2	3	4	3	2	3	5	4	4
2	5	5	5	3	4	5	5	4	5	4	5	4	5	2	30	1	6	7	4	4	4	5	5	3	4	3	2	3	2	1	1	6	6	6	4
2	4	4	3	3	4	3	4	4	4	4	4	4	5	2	24	1	6	6	2	5	5	5	5	5	5	5	2	4	4	2	2	6	5	5.5	4
3	4	4	4	5	4	4	4	3	3	5	6	4	4	2	22	1	6	2	2	5	3	3	5	4	5	2	2	1	2	2	2	6	5	5.5	4
5	5	3	5	5	2	5	5	4	5	4	5	6	6	2	20	1	3	5	-9999	-9999	-9999	-9999	-9999	-9999	-9999	-9999	-9999	-9999	-9999	-9999	-9999	-9999	-9999	-9999	-9999
4	5	4	5	3	2	4	5	2	5	3	5	3	5	2	25	1	6	6	2	5	4	5	5	2	2	3	1	3	2	3	2	6	6	6	4
2	5	5	4	5	2	5	5	4	6	4	4	5	5	2	24	1	6	1	1	5	4	5	5	3	5	5	1	3	3	2	2	5	2	3.5	4
4	5	4	5	3	5	3	5	3	5	5	5	5	6	2	21	1	5	2	5	4	5	5	5	5	4	4	2	4	4	1	2	5	5	5	4
4	5	4	3	5	3	3	5	2	4	5	5	5	6	2	22	1	5	2	4	4	5	4	5	4	3	4	2	3	2	2	2	5	5	5	4
4	5	5	5	4	4	4	5	4	4	2	5	5	6	1	28	1	6	11	5	5	5	5	4	4	5	5	1	1	1	1	1	7	6	6.5	4
4	5	5	3	5	5	3	5	3	6	3	4	4	6	2	33	1	6	6	5	5	4	4	3	3	1	4	1	2	3	1	3	5	3	4	4
4	4	5	3	5	2	5	4	4	3	2	2	4	4	2	21	1	5	2	4	5	4	4	5	3	2	3	3	2	5	2	3	5	5	5	3
2	4	4	4	3	2	5	5	4	3	4	5	5	6	2	33	1	5	8	4	5	4	5	5	4	3	5	2	2	2	2	2	6	6	6	3
4	4	3	5	4	5	4	4	3	3	5	4	4	4	2	27	1	6	6	-9999	-9999	-9999	-9999	-9999	-9999	-9999	-9999	-9999	-9999	-9999	-9999	-9999	-9999	-9999	-9999	-9999
3	4	4	5	4	3	4	5	4	5	4	5	5	6	1	28	1	4	11	-9999	-9999	-9999	-9999	-9999	-9999	-9999	-9999	-9999	-9999	-9999	-9999	-9999	-9999	-9999	-9999	-9999
4	5	5	5	5	3	5	5	5	3	4	6	4	6	2	25	1	5	5	5	5	5	5	5	5	5	5	1	3	4	3	3	7	7	7	4
2	4	4	5	3	5	4	5	3	2	2	6	5	6	1	34	1	2	3	2	5	5	5	4	3	2	2	1	4	3	1	1	5	5	5	3
4	4	4	3	3	3	3	4	3	4	4	4	4	5	2	25	1	5	6	4	4	4	4	4	4	4	4	2	3	3	2	2	5	4	4.5	4
4	5	5	4	4	4	4	5	4	4	3	4	3	6	2	19	1	5	2	4	4	3	2	4	2	3	-9999	3	2	2	4	3	5	5	5	3
5	5	4	4	5	3	3	5	2	3	2	5	3	5	2	22	1	5	5	2	4	2	1	3	2	2	2	2	2	3	2	1	3	4	3.5	4
3	4	4	3	2	2	2	4	3	2	2	2	2	4	2	47	1	4	4	3	4	5	5	5	5	5	3	2	3	2	2	2	6	5	5.5	4
4	5	3	5	4	3	3	4	4	3	4	4	3	5	1	20	1	5	1	-9999	-9999	-9999	-9999	-9999	-9999	-9999	-9999	-9999	-9999	-9999	-9999	-9999	-9999	-9999	-9999	-9999
3	3	3	4	5	5	5	5	2	1	4	3	3	2	2	19	1	5	1	-9999	3	3	2	5	5	5	-9999	4	3	3	3	4	2	2	2	4
5	5	4	5	5	5	5	5	5	6	3	4	6	6	1	33	1	5	4	5	5	5	5	5	5	5	5	1	4	2	1	1	7	1	4	2
4	5	5	5	4	2	4	5	3	5	6	5	5	6	1	28	2	3	3	2	4	4	4	3	3	2	3	3	3	4	3	3	6	2	4	3
5	5	5	5	5	4	5	5	5	5	4	5	5	6	1	52	1	3	4	5	5	5	5	5	5	5	5	2	1	2	2	2	6	7	6.5	4
3	4	4	3	2	2	3	3	3	4	3	5	5	6	1	30	1	5	10	5	5	5	5	5	5	4	5	2	2	2	1	2	5	6	5.5	3
3	4	3	4	5	3	4	4	3	5	3	4	4	4	1	66	1	4	5	4	5	5	5	5	5	4	4	3	2	3	4	3	5	3	4	4
5	5	5	5	5	3	5	5	5	4	4	5	4	6	1	40	1	4	5	4	4	4	2	3	2	3	4	1	2	3	1	1	7	7	7	4
3	5	3	3	4	2	4	4	3	4	4	4	5	5	2	34	1	5	3	5	5	4	4	2	2	3	-9999	2	2	2	2	2	5	4	4.5	4
3	4	4	4	4	2	5	5	3	4	3	4	4	5	1	32	1	6	11	4	5	4	5	5	4	3	-9999	2	2	3	2	1	6	6	6	2
5	4	5	4	4	1	4	5	5	2	5	5	6	6	1	30	1	5	8	-9999	-9999	-9999	-9999	-9999	-9999	-9999	-9999	-9999	-9999	-9999	-9999	-9999	-9999	-9999	-9999	-9999
3	5	4	4	5	5	4	5	5	5	5	5	5	5	1	29	1	5	6	4	5	5	4	4	4	4	5	3	2	3	3	2	5	3	4	2
3	5	4	5	3	3	4	5	4	5	5	4	6	6	1	27	1	6	2	4	5	5	4	4	4	3	3	4	4	4	4	2	6	5	5.5	3
1	3	5	4	5	2	2	5	2	4	4	4	4	4	2	21	1	5	1	4	5	4	3	5	2	4	4	2	1	2	2	2	5	5	5	4
4	4	5	5	5	2	5	5	4	5	5	5	3	6	2	24	1	6	1	5	5	5	-9999	5	5	4	4	3	2	2	4	2	6	6	6	4
4	4	4	5	5	3	5	5	4	4	4	3	2	6	2	20	1	4	1	4	5	4	4	5	4	5	3	2	3	5	4	2	5	4	4.5	3
3	4	4	4	3	3	4	3	4	4	4	3	3	4	1	32	1	5	3	4	4	4	4	4	3	3	3	2	3	3	2	2	4	3	3.5	4
4	5	5	5	3	3	5	5	4	5	6	5	5	5	2	32	1	6	3	4	5	5	5	5	5	4	3	2	2	4	2	4	3	2	2.5	3
3	4	4	4	3	3	4	4	3	5	3	3	4	5	1	25	1	6	2	4	5	5	5	5	4	5	5	2	2	2	2	2	6	6	6	4
3	4	5	3	5	2	4	5	4	5	2	5	1	6	2	27	2	5	2	5	5	5	-9999	5	5	5	-9999	4	4	3	4	2	6	2	4	3
4	4	5	4	4	4	4	5	4	5	5	5	5	6	2	30	1	5	4	-9999	-9999	-9999	-9999	-9999	-9999	-9999	-9999	-9999	-9999	-9999	-9999	-9999	-9999	-9999	-9999	-9999
2	4	4	4	5	4	2	3	3	5	3	5	5	5	2	20	1	5	1	4	4	4	3	4	2	2	3	1	1	2	1	1	6	4	5	4
3	4	4	3	5	4	5	4	4	5	5	5	5	5	2	20	2	5	2	4	4	5	4	1	2	1	4	2	3	3	3	3	4	3	3.5	4
4	5	4	3	4	5	4	4	4	3	2	5	3	2	1	38	1	5	7	5	3	5	5	4	4	5	4	3	1	4	2	2	6	6	6	3
3	4	5	4	4	4	3	4	4	4	5	4	4	5	2	28	1	6	2	2	5	3	3	4	3	3	3	2	2	2	2	1	6	4	5	1
3	3	4	3	3	2	4	4	3	4	4	4	5	6	1	28	1	5	7	-9999	-9999	-9999	-9999	-9999	-9999	-9999	-9999	-9999	-9999	-9999	-9999	-9999	-9999	-9999	-9999	-9999
3	4	4	5	5	4	4	5	3	5	5	3	5	5	2	22	1	6	2	-9999	-9999	-9999	-9999	-9999	-9999	-9999	-9999	-9999	-9999	-9999	-9999	-9999	-9999	-9999	-9999	-9999
4	4	4	5	4	2	4	5	4	3	4	4	3	6	2	21	1	5	1	4	5	5	3	5	4	4	4	2	4	4	4	3	5	6	5.5	3
5	5	5	5	5	5	5	5	5	3	3	4	4	6	1	28	1	4	2	5	5	5	-9999	5	5	5	5	2	4	3	4	3	6	5	5.5	4
2	4	5	5	4	2	4	5	3	5	5	4	6	5	2	19	1	5	2	3	4	4	4	5	2	2	1	2	2	2	4	2	3	2	2.5	4
3	5	5	5	5	4	5	5	4	3	5	5	5	5	2	47	1	3	1	4	4	5	3	3	3	2	-9999	2	3	2	2	2	5	4	4.5	4
4	5	5	5	5	3	5	5	4	5	5	5	5	5	2	47	1	6	11	-9999	-9999	-9999	-9999	-9999	-9999	-9999	-9999	-9999	-9999	-9999	-9999	-9999	-9999	-9999	-9999	-9999
4	5	5	5	5	4	4	5	4	5	4	4	4	5	1	28	1	6	6	3	3	4	4	3	3	3	3	3	2	3	3	2	5	5	5	4
3	3	4	4	5	3	5	5	4	4	4	5	5	5	1	43	1	3	2	4	5	5	5	5	5	4	4	2	2	3	3	3	5	4	4.5	4
3	5	4	4	5	3	5	5	4	2	1	5	3	6	1	22	1	5	1	2	5	3	3	3	2	2	1	2	1	2	2	2	5	5	5	2
5	5	4	4	3	3	4	4	4	5	2	5	5	5	2	25	1	6	3	2	4	4	4	3	3	2	-9999	2	2	3	4	2	6	4	5	4
3	5	4	3	4	3	3	3	4	3	4	5	5	6	2	22	1	5	1	-9999	-9999	-9999	-9999	-9999	-9999	-9999	-9999	-9999	-9999	-9999	-9999	-9999	-9999	-9999	-9999	-9999
3	4	4	4	5	3	4	5	3	5	6	5	5	6	2	25	1	5	2	4	5	5	3	5	5	4	2	3	3	3	4	3	6	3	4.5	3
4	5	4	3	3	3	4	5	3	5	4	4	4	5	1	25	1	6	2	3	4	4	4	4	3	4	3	2	3	4	5	4	4	3	3.5	3
3	4	4	5	4	3	5	4	4	5	4	5	5	5	2	26	1	6	1	4	4	5	-9999	4	2	3	-9999	2	2	2	1	1	5	6	5.5	4
3	4	2	3	2	4	4	5	4	5	4	4	4	4	1	24	1	4	5	3	4	4	4	5	4	3	4	4	3	1	3	1	4	5	4.5	4
2	4	3	4	5	3	4	5	3	5	5	5	5	6	1	23	1	6	6	5	5	2	4	1	1	1	2	2	1	1	1	2	6	6	6	1
4	5	4	5	4	3	5	5	5	3	3	3	4	6	2	29	3	4	5	5	5	5	4	5	5	5	5	3	2	2	3	2	5	5	5	1
3	5	4	3	2	5	5	5	4	2	4	2	4	5	1	30	3	5	5	4	5	5	-9999	5	5	5	4	2	1	4	4	3	5	4	4.5	4
2	4	5	4	2	2	4	5	3	4	5	5	5	5	2	30	1	5	8	4	5	4	5	4	4	4	4	3	3	4	4	3	4	4	4	4
3	5	4	4	4	3	5	3	3	4	4	4	4	5	2	24	1	5	8	-9999	-9999	-9999	-9999	-9999	-9999	-9999	-9999	-9999	-9999	-9999	-9999	-9999	-9999	-9999	-9999	-9999
3	5	4	5	5	4	4	5	4	4	5	5	5	5	2	24	1	6	1	-9999	-9999	-9999	-9999	-9999	-9999	-9999	-9999	-9999	-9999	-9999	-9999	-9999	-9999	-9999	-9999	-9999
3	4	5	4	5	4	4	5	4	5	4	5	5	5	1	26	1	6	5	4	4	5	5	4	4	5	5	2	3	3	2	2	6	2	4	4
4	3	3	4	3	4	4	5	4	5	3	4	5	6	2	23	3	5	3	3	4	3	4	3	4	3	3	2	2	3	2	2	5	4	4.5	3
2	5	5	3	5	4	5	5	5	5	5	4	5	6	2	23	1	6	1	2	5	4	-9999	5	2	2	-9999	2	1	2	4	2	7	7	7	4
3	4	5	4	2	2	3	4	2	4	5	4	4	5	2	33	1	5	10	4	4	5	5	4	4	3	3	4	4	4	4	4	4	5	4.5	4
4	5	5	4	5	3	5	5	4	1	3	6	3	6	1	20	1	5	6	5	5	5	5	4	2	1	5	4	4	5	4	3	3	5	4	3
2	4	4	4	4	3	4	5	3	4	5	5	5	5	2	24	1	6	1	-9999	-9999	-9999	-9999	-9999	-9999	-9999	-9999	-9999	-9999	-9999	-9999	-9999	-9999	-9999	-9999	-9999
3	5	5	5	5	3	5	5	3	4	6	4	4	5	1	25	1	6	2	-9999	4	3	5	3	4	3	3	1	2	4	1	1	4	2	3	4
3	5	3	5	2	2	4	5	3	3	1	4	2	5	1	21	1	5	1	5	5	5	5	5	3	4	3	1	1	2	1	1	6	7	6.5	1
3	5	4	5	5	4	5	5	4	4	4	5	4	5	2	21	1	5	2	4	4	4	3	5	3	5	4	3	3	4	4	3	4	4	4	4
4	4	4	3	3	3	3	4	3	4	4	4	4	4	1	26	1	5	6	-9999	-9999	-9999	-9999	-9999	-9999	-9999	-9999	-9999	-9999	-9999	-9999	-9999	-9999	-9999	-9999	-9999
2	4	4	5	5	5	5	5	5	6	5	5	6	6	2	30	2	5	4	-9999	-9999	-9999	-9999	-9999	-9999	-9999	-9999	-9999	-9999	-9999	-9999	-9999	-9999	-9999	-9999	-9999
2	5	3	4	5	2	5	5	5	5	5	4	5	6	1	28	1	5	7	-9999	-9999	-9999	-9999	-9999	-9999	-9999	-9999	-9999	-9999	-9999	-9999	-9999	-9999	-9999	-9999	-9999
3	4	4	5	2	2	4	5	3	4	4	5	5	6	2	20	2	5	1	4	4	5	-9999	3	2	3	3	2	3	2	3	2	6	5	5.5	4
3	5	5	5	5	4	5	5	4	4	4	4	4	5	1	32	1	5	5	2	5	5	-9999	5	5	4	5	1	2	3	1	1	6	4	5	3
3	5	4	4	5	3	4	4	3	3	3	2	4	6	2	32	1	6	5	4	2	4	4	5	4	4	-9999	2	3	4	2	2	6	5	5.5	2
2	5	5	4	5	1	2	4	3	5	4	5	5	6	2	24	1	5	1	-9999	-9999	-9999	-9999	-9999	-9999	-9999	-9999	-9999	-9999	-9999	-9999	-9999	-9999	-9999	-9999	-9999
3	5	4	4	5	4	5	5	4	5	4	4	4	5	2	31	1	6	11	2	2	4	4	3	3	1	3	1	4	1	1	1	6	3	4.5	3
3	3	4	4	3	2	4	4	4	3	4	4	5	6	2	26	1	6	7	4	4	4	4	4	3	4	3	2	4	4	3	2	5	5	5	2
4	5	4	5	5	3	5	5	5	5	5	5	5	5	1	46	2	3	5	4	4	5	4	5	5	5	4	1	2	2	1	1	7	2	4.5	4
3	5	4	5	5	3	4	5	3	5	4	5	5	5	1	39	1	5	6	5	5	5	-9999	5	3	3	-9999	4	3	2	4	4	6	5	5.5	4
4	3	4	4	4	3	5	5	4	4	2	4	4	5	1	32	1	5	3	-9999	-9999	-9999	-9999	-9999	-9999	-9999	-9999	-9999	-9999	-9999	-9999	-9999	-9999	-9999	-9999	-9999
2	4	4	5	4	1	4	4	3	2	2	3	3	4	2	20	1	5	2	-9999	-9999	-9999	-9999	-9999	-9999	-9999	-9999	-9999	-9999	-9999	-9999	-9999	-9999	-9999	-9999	-9999
4	4	5	4	4	4	4	5	4	4	3	3	4	4	1	30	1	6	9	-9999	-9999	-9999	-9999	-9999	-9999	-9999	-9999	-9999	-9999	-9999	-9999	-9999	-9999	-9999	-9999	-9999
4	4	4	4	5	4	4	5	4	4	4	5	5	6	1	31	1	5	4	4	5	5	3	4	4	4	5	4	4	5	4	4	2	3	2.5	4
4	3	3	4	4	2	5	5	3	2	2	3	3	6	2	21	1	5	1	2	4	4	3	4	4	4	5	2	4	2	4	3	5	5	5	3
4	5	5	4	5	4	4	5	3	4	3	4	5	5	2	29	1	5	4	3	5	3	5	5	5	5	5	2	2	3	4	2	6	2	4	2
4	5	5	5	5	3	4	4	4	3	3	4	5	5	1	43	1	6	10	4	5	5	4	5	5	3	4	2	1	3	1	1	6	6	6	2
3	4	4	5	3	2	4	5	3	6	5	4	5	6	1	25	1	5	6	4	5	4	4	3	2	2	3	2	1	4	4	1	7	7	7	3
4	4	4	4	4	3	4	5	4	2	5	5	5	4	2	23	1	6	3	4	5	5	4	4	4	3	5	2	2	3	4	2	5	3	4	4
2	4	5	3	5	4	3	5	4	4	5	3	5	4	2	23	1	5	3	3	5	5	3	3	4	2	-9999	3	4	4	3	2	6	3	4.5	3
4	5	4	4	3	5	4	4	4	5	4	4	5	5	1	25	1	6	2	4	4	4	-9999	5	2	5	4	2	1	3	2	1	7	7	7	4
3	5	4	5	4	4	4	4	4	4	3	4	5	5	2	46	1	4	5	4	4	4	5	5	4	4	-9999	2	5	4	4	2	5	4	4.5	4
2	4	3	4	5	3	4	4	3	4	3	5	4	4	2	39	1	5	7	-9999	-9999	-9999	-9999	-9999	-9999	-9999	-9999	-9999	-9999	-9999	-9999	-9999	-9999	-9999	-9999	-9999
2	5	4	5	5	4	5	4	3	4	5	4	4	6	2	20	1	5	3	-9999	-9999	-9999	-9999	-9999	-9999	-9999	-9999	-9999	-9999	-9999	-9999	-9999	-9999	-9999	-9999	-9999
2	3	3	5	2	3	3	5	3	5	4	4	5	5	1	33	1	5	4	4	5	4	4	5	4	2	4	3	2	3	4	2	5	3	4	4
4	5	4	3	4	5	5	5	3	4	4	5	5	5	2	27	1	6	1	3	5	3	-9999	4	3	3	-9999	1	2	2	2	1	6	6	6	4
3	4	5	4	5	2	4	5	4	5	5	5	3	6	2	22	1	5	11	5	5	5	-9999	5	5	4	5	2	3	3	2	2	6	5	5.5	3
4	5	5	5	5	5	4	5	3	5	4	4	4	4	1	31	1	5	6	4	4	4	3	4	4	3	4	2	2	4	4	3	6	5	5.5	2
3	4	4	5	5	3	5	4	4	3	4	4	4	5	2	19	1	5	2	-9999	-9999	-9999	-9999	-9999	-9999	-9999	-9999	-9999	-9999	-9999	-9999	-9999	-9999	-9999	-9999	-9999
2	4	4	3	4	3	3	5	4	3	3	4	4	5	2	34	1	5	3	3	5	3	4	5	3	4	4	4	1	5	5	4	5	2	3.5	4
4	4	4	4	4	2	3	5	2	4	4	4	5	5	2	25	1	6	5	4	5	4	2	5	4	5	3	2	2	3	5	2	6	3	4.5	3
2	4	4	5	3	2	4	5	3	4	5	5	5	6	1	32	1	5	8	-9999	-9999	-9999	-9999	-9999	-9999	-9999	-9999	-9999	-9999	-9999	-9999	-9999	-9999	-9999	-9999	-9999
4	4	4	5	5	3	5	5	3	4	4	5	4	5	1	24	1	6	1	-9999	-9999	-9999	-9999	-9999	-9999	-9999	-9999	-9999	-9999	-9999	-9999	-9999	-9999	-9999	-9999	-9999
5	5	5	5	5	5	5	5	5	5	5	5	6	6	2	48	1	3	2	-9999	-9999	-9999	-9999	-9999	-9999	-9999	-9999	-9999	-9999	-9999	-9999	-9999	-9999	-9999	-9999	-9999
3	4	4	3	4	4	3	4	3	4	4	3	2	6	2	20	1	5	2	-9999	-9999	-9999	-9999	-9999	-9999	-9999	-9999	-9999	-9999	-9999	-9999	-9999	-9999	-9999	-9999	-9999
5	5	5	4	5	4	5	5	5	1	2	5	2	6	2	36	2	5	4	-9999	-9999	-9999	-9999	-9999	-9999	-9999	-9999	-9999	-9999	-9999	-9999	-9999	-9999	-9999	-9999	-9999
4	4	3	3	4	3	3	4	4	3	5	4	5	6	2	22	1	6	3	-9999	-9999	-9999	-9999	-9999	-9999	-9999	-9999	-9999	-9999	-9999	-9999	-9999	-9999	-9999	-9999	-9999
3	5	3	3	5	3	5	5	4	4	4	4	3	5	2	51	1	5	5	4	5	5	2	4	5	4	-9999	1	3	4	4	3	6	5	5.5	2
3	4	3	4	4	2	3	4	3	4	3	4	4	5	1	25	1	5	2	4	5	4	4	5	5	3	5	2	3	2	2	2	2	6	4	2
3	4	3	5	3	3	3	5	4	4	5	3	3	4	2	22	1	6	1	-9999	-9999	-9999	-9999	-9999	-9999	-9999	-9999	-9999	-9999	-9999	-9999	-9999	-9999	-9999	-9999	-9999
5	5	5	5	4	4	4	5	4	3	3	5	3	5	2	26	1	6	2	-9999	-9999	-9999	-9999	-9999	-9999	-9999	-9999	-9999	-9999	-9999	-9999	-9999	-9999	-9999	-9999	-9999
3	5	3	4	3	3	5	3	4	4	3	3	4	5	1	34	1	5	9	-9999	-9999	-9999	-9999	-9999	-9999	-9999	-9999	-9999	-9999	-9999	-9999	-9999	-9999	-9999	-9999	-9999
4	4	5	4	3	3	4	5	4	5	3	4	3	5	2	25	1	6	1	3	3	3	-9999	4	3	4	3	2	4	4	5	3	5	4	4.5	4
3	5	4	4	5	2	5	5	3	4	3	4	6	6	1	26	3	4	4	5	4	5	3	4	5	4	5	2	1	2	2	2	6	6	6	3
3	4	4	4	5	3	4	4	3	5	5	5	5	5	2	24	1	6	4	4	5	4	-9999	5	3	5	4	3	4	5	5	3	4	3	3.5	2
1	5	2	2	4	4	4	5	3	5	4	4	5	5	2	41	1	5	6	4	4	4	4	5	5	5	5	1	3	3	1	1	7	6	6.5	1
3	4	3	3	2	2	3	3	4	4	4	4	4	5	2	60	1	4	3	-9999	-9999	-9999	-9999	-9999	-9999	-9999	-9999	-9999	-9999	-9999	-9999	-9999	-9999	-9999	-9999	-9999
2	4	4	5	5	2	4	5	3	4	5	4	4	6	2	24	1	6	2	5	5	5	5	4	2	3	4	2	3	3	2	2	5	5	5	4
5	4	5	5	4	3	4	5	4	5	3	5	3	5	2	25	1	6	5	3	5	5	4	5	4	4	4	2	2	2	2	1	6	6	6	3
3	4	4	4	5	2	3	4	4	4	3	4	4	4	2	35	1	5	4	4	5	4	4	4	4	4	4	1	2	3	1	1	5	5	5	4
2	4	3	4	4	2	4	4	3	5	5	4	5	5	1	24	2	5	6	4	5	4	5	4	4	4	-9999	1	2	2	4	2	6	6	6	4
2	4	4	5	2	2	5	5	5	5	5	5	5	5	1	21	1	5	1	5	5	5	5	4	3	3	-9999	1	2	2	2	1	6	3	4.5	4
2	5	4	4	4	2	4	5	4	5	2	2	3	5	2	25	1	5	3	3	5	2	-9999	5	3	3	-9999	1	1	3	3	1	4	6	5	4
4	5	5	5	5	5	5	5	5	4	3	5	5	6	2	22	1	5	1	3	5	4	2	4	4	2	5	3	4	3	4	3	3	5	4	4
4	5	4	5	4	4	5	5	5	5	5	5	4	4	1	23	1	6	1	-9999	-9999	-9999	-9999	-9999	-9999	-9999	-9999	-9999	-9999	-9999	-9999	-9999	-9999	-9999	-9999	-9999
3	4	3	4	5	4	4	5	3	4	4	4	4	5	2	26	1	6	1	4	5	4	4	4	5	4	5	2	2	3	2	2	5	4	4.5	1
3	4	4	4	4	4	4	5	4	4	4	4	4	5	2	36	2	5	5	3	3	3	4	4	4	3	2	2	2	3	2	2	4	4	4	4
5	5	5	4	5	4	5	5	3	4	5	4	5	6	2	18	2	5	1	4	5	5	5	5	3	4	5	3	3	3	4	3	3	3	3	4
4	5	5	4	4	5	5	5	3	6	6	6	3	6	1	20	1	5	3	2	4	2	1	4	4	1	2	3	3	3	4	3	4	2	3	4
3	5	3	5	4	2	3	4	5	5	6	2	5	5	1	24	1	5	6	3	3	5	5	1	4	3	1	3	2	3	3	2	3	3	3	3
4	4	5	5	4	2	5	5	4	2	1	5	3	6	1	31	1	5	6	5	5	5	4	5	5	5	5	1	3	2	2	1	7	6	6.5	3
3	4	4	4	3	4	4	5	5	1	2	3	6	6	2	47	1	3	5	4	5	5	5	4	5	4	4	1	5	4	5	2	7	4	5.5	3
3	5	5	4	5	3	4	5	4	3	4	4	5	6	1	27	1	6	5	4	5	5	4	5	3	3	5	2	2	4	5	5	7	3	5	3
2	5	3	5	5	3	5	5	2	3	6	4	4	6	2	25	1	6	6	4	3	4	1	3	1	4	4	1	3	2	4	1	5	2	3.5	4
4	5	4	5	4	3	3	4	2	5	4	4	4	5	1	47	2	5	4	4	4	4	2	3	3	2	4	2	2	3	2	2	5	4	4.5	3
2	5	4	5	4	3	3	5	4	5	4	4	4	4	2	23	1	6	1	5	5	5	-9999	5	5	5	5	4	3	4	4	2	5	5	5	3
4	5	4	5	3	3	4	5	2	5	2	5	5	6	2	27	1	6	4	3	4	4	4	4	4	4	4	1	1	2	2	1	5	5	5	4
4	5	3	4	4	4	4	4	4	3	4	4	4	5	2	21	1	5	1	2	5	3	2	5	3	1	1	2	2	2	2	2	5	6	5.5	4
4	5	5	3	4	3	5	5	4	4	4	4	4	6	2	28	1	5	8	4	4	4	5	5	5	5	5	2	2	3	3	2	4	5	4.5	3
4	5	3	5	5	4	4	5	4	5	5	4	4	4	2	31	3	5	3	4	5	2	3	3	3	4	3	3	3	5	5	4	4	3	3.5	3
2	4	4	3	3	3	4	4	4	4	5	5	4	5	2	27	1	6	4	4	5	4	-9999	4	3	4	4	2	2	2	2	2	5	4	4.5	4
2	4	4	4	4	3	3	5	4	5	5	5	4	5	2	33	1	4	4	-9999	-9999	-9999	-9999	-9999	-9999	-9999	-9999	-9999	-9999	-9999	-9999	-9999	-9999	-9999	-9999	-9999
2	4	4	3	4	4	4	5	4	5	5	5	3	5	2	22	1	5	2	3	4	2	-9999	2	2	5	3	2	2	3	2	2	5	5	5	3
3	5	4	4	4	4	5	5	4	4	4	4	5	6	2	37	1	6	6	5	5	5	-9999	4	4	2	5	1	2	3	4	3	5	3	4	2
4	4	3	4	5	5	5	5	4	4	3	4	4	6	2	21	1	5	1	2	5	2	3	5	3	3	4	2	1	2	3	2	4	4	4	4
4	4	5	5	3	3	3	4	3	5	4	4	3	4	1	25	1	6	4	5	5	5	3	5	4	2	5	1	1	2	1	1	6	3	4.5	4
2	4	3	3	3	5	3	4	3	3	5	5	4	5	1	27	1	5	11	4	5	5	5	5	4	2	3	3	2	4	4	2	3	2	2.5	3
2	5	4	4	5	5	5	5	5	2	4	4	4	5	2	46	2	3	2	5	4	4	1	4	4	3	4	1	1	5	1	1	7	5	6	4
4	5	4	4	5	2	4	4	3	5	6	5	5	6	1	35	1	6	7	-9999	-9999	-9999	-9999	-9999	-9999	-9999	-9999	-9999	-9999	-9999	-9999	-9999	-9999	-9999	-9999	-9999
3	5	5	5	5	2	5	5	4	5	3	4	6	6	2	26	1	4	6	4	5	5	3	2	2	3	2	1	3	3	4	4	7	7	7	4
3	4	4	3	5	4	5	3	4	5	5	4	5	4	1	21	1	5	1	2	4	4	3	2	1	3	4	2	3	2	2	2	6	6	6	2
5	4	5	5	5	3	5	5	4	5	4	3	4	6	1	35	1	5	5	5	5	5	5	5	5	5	5	2	2	4	2	1	7	6	6.5	3
2	3	4	4	5	3	3	5	4	5	3	4	3	5	1	30	2	5	4	3	3	4	2	2	3	2	4	1	1	1	1	1	5	4	4.5	3
3	5	4	5	4	2	5	5	4	5	5	4	5	5	1	22	1	5	6	5	5	4	4	5	4	5	4	5	2	1	2	2	2	6	4	4
3	3	4	3	4	3	4	5	4	5	4	4	4	5	2	45	1	6	8	4	5	4	5	5	4	5	4	4	3	4	5	4	5	5	5	4
4	3	4	3	2	2	3	4	2	2	2	2	4	6	2	29	1	5	5	4	4	5	5	5	5	4	5	2	3	3	3	2	6	6	6	4
3	4	4	5	5	3	5	5	3	4	3	4	5	6	2	20	1	5	1	4	5	5	-9999	5	5	3	-9999	4	3	4	3	3	5	4	4.5	2
3	4	4	4	3	2	5	5	4	2	2	3	4	4	2	30	1	6	6	5	4	4	4	3	3	4	-9999	1	2	4	4	2	3	5	4	4
5	5	5	5	5	5	5	5	5	4	4	4	3	4	2	38	1	5	4	4	5	5	5	5	5	5	5	1	2	4	4	2	3	3	3	3
2	4	4	4	4	3	4	4	4	3	4	4	4	4	2	60	1	2	1	4	5	4	5	4	4	4	5	2	2	4	4	3	7	5	6	2
5	5	5	5	5	5	5	5	5	6	4	5	5	6	1	21	1	5	5	4	5	5	5	5	3	4	5	1	2	3	2	1	6	5	5.5	4
4	3	4	4	4	4	5	5	4	2	3	5	5	5	1	31	1	3	5	4	5	5	5	5	4	5	-9999	1	4	2	4	1	6	3	4.5	4
2	4	3	4	5	4	4	5	3	4	3	4	5	5	2	28	1	6	6	3	4	3	4	5	4	5	4	4	5	5	4	4	2	3	2.5	4
5	5	5	5	5	4	5	5	5	6	2	3	5	5	2	28	1	5	3	-9999	-9999	-9999	-9999	-9999	-9999	-9999	-9999	-9999	-9999	-9999	-9999	-9999	-9999	-9999	-9999	-9999
3	5	4	4	4	2	4	5	4	5	5	5	4	5	2	25	1	6	4	4	4	5	5	5	5	5	4	1	3	4	3	2	6	2	4	4
2	4	4	5	4	2	3	4	3	4	5	5	4	5	2	24	1	6	3	5	5	5	-9999	5	4	4	4	2	2	2	2	2	4	3	3.5	4
5	5	5	5	4	2	3	5	3	5	1	6	6	6	1	29	1	5	5	3	4	4	4	2	2	2	-9999	1	3	1	1	1	6	7	6.5	4
3	5	4	5	4	3	3	5	3	5	4	6	3	6	2	24	1	6	2	4	5	4	4	5	5	5	3	1	1	3	1	1	7	7	7	4
3	4	3	5	3	3	3	3	4	4	5	4	5	6	2	30	1	4	8	4	5	5	4	5	5	3	5	4	1	4	4	4	5	3	4	2
3	2	2	1	1	1	1	1	2	5	5	5	5	5	2	23	2	6	1	-9999	-9999	-9999	-9999	-9999	-9999	-9999	-9999	-9999	-9999	-9999	-9999	-9999	-9999	-9999	-9999	-9999
4	5	4	4	4	3	5	5	4	6	4	4	4	5	1	35	1	6	5	-9999	-9999	-9999	-9999	-9999	-9999	-9999	-9999	-9999	-9999	-9999	-9999	-9999	-9999	-9999	-9999	-9999
4	5	5	4	4	5	5	5	4	5	4	5	3	5	2	22	1	5	2	-9999	-9999	-9999	-9999	-9999	-9999	-9999	-9999	-9999	-9999	-9999	-9999	-9999	-9999	-9999	-9999	-9999
2	5	3	4	5	3	4	5	4	5	5	5	5	6	2	21	1	5	1	2	4	3	5	3	2	4	4	1	2	3	2	3	6	5	5.5	4
3	5	5	4	4	4	5	5	4	5	3	4	3	5	2	24	1	6	6	5	5	5	4	5	5	5	5	2	3	2	2	2	6	4	5	3
4	5	4	5	4	4	4	4	4	4	3	5	3	5	2	29	2	5	5	5	5	5	5	5	5	4	5	1	1	3	1	1	4	4	4	1
3	5	4	4	3	3	4	5	4	5	5	3	5	5	1	32	1	6	8	-9999	-9999	-9999	-9999	-9999	-9999	-9999	-9999	-9999	-9999	-9999	-9999	-9999	-9999	-9999	-9999	-9999
2	4	4	5	3	3	4	4	4	3	5	4	4	5	2	27	1	6	2	2	4	3	1	3	2	1	2	2	2	2	1	2	5	5	5	4
2	4	4	4	2	2	3	4	2	4	2	2	4	6	1	26	1	5	6	-9999	-9999	-9999	-9999	-9999	-9999	-9999	-9999	-9999	-9999	-9999	-9999	-9999	-9999	-9999	-9999	-9999
5	5	5	4	4	5	4	5	5	4	4	4	4	5	2	26	3	3	5	5	5	5	-9999	5	5	5	5	1	2	1	1	1	7	7	7	4
4	4	4	5	5	3	4	5	4	4	4	4	5	6	1	31	1	5	7	3	4	3	4	4	5	3	4	2	2	2	2	2	6	5	5.5	3
4	5	4	5	5	3	5	5	4	3	5	5	3	6	2	19	2	3	1	2	5	3	1	4	1	1	1	3	2	3	4	2	4	2	3	4
4	4	3	3	3	2	2	4	2	4	3	5	5	5	2	35	1	5	5	3	5	2	4	5	4	3	5	2	3	4	3	2	4	3	3.5	3
4	4	4	4	5	3	5	4	5	5	3	4	5	6	1	25	1	4	5	-9999	-9999	-9999	-9999	-9999	-9999	-9999	-9999	-9999	-9999	-9999	-9999	-9999	-9999	-9999	-9999	-9999
4	4	3	4	3	2	3	4	3	3	4	4	4	4	2	23	1	4	4	4	4	4	4	5	4	3	4	1	3	3	3	2	5	3	4	3
3	3	4	4	3	2	5	4	4	3	5	4	4	5	1	26	1	5	5	4	5	4	5	5	3	5	5	1	3	1	1	1	7	7	7	4
5	5	3	5	3	3	1	5	3	3	6	3	4	6	1	29	1	3	4	5	5	5	5	3	5	2	-9999	1	5	3	1	1	7	7	7	4
2	4	3	4	4	3	3	5	3	5	3	3	3	4	2	21	1	5	1	3	5	5	3	3	3	3	2	3	2	2	2	1	6	2	4	2
4	4	4	5	5	5	4	5	5	5	3	3	3	4	2	33	1	5	6	-9999	-9999	-9999	-9999	-9999	-9999	-9999	-9999	-9999	-9999	-9999	-9999	-9999	-9999	-9999	-9999	-9999
3	4	3	4	3	2	4	4	2	4	4	3	5	5	1	35	1	4	4	4	4	4	3	4	3	2	4	2	4	4	4	3	3	3	3	3
3	4	4	5	5	5	5	5	3	3	4	5	5	5	1	26	1	6	3	3	5	3	5	5	3	5	3	1	1	4	1	1	6	5	5.5	4
4	5	5	4	3	2	3	5	3	2	3	3	4	5	1	36	1	6	10	5	5	5	4	4	4	4	4	4	4	4	4	4	6	2	4	2
4	5	4	5	4	3	5	5	4	5	3	4	3	5	1	22	1	6	1	4	5	5	4	4	2	3	5	2	2	2	2	2	4	5	4.5	3
4	5	3	4	3	3	3	5	3	5	4	5	4	4	2	22	1	6	1	-9999	-9999	-9999	-9999	-9999	-9999	-9999	-9999	-9999	-9999	-9999	-9999	-9999	-9999	-9999	-9999	-9999
4	4	5	5	4	3	5	5	4	4	4	4	4	6	1	25	1	5	4	-9999	-9999	-9999	-9999	-9999	-9999	-9999	-9999	-9999	-9999	-9999	-9999	-9999	-9999	-9999	-9999	-9999
4	5	3	5	5	4	5	5	4	3	5	5	5	5	1	45	1	4	3	5	5	3	3	5	4	5	4	2	3	5	5	4	3	3	3	4
3	4	4	4	5	3	4	5	4	2	4	4	2	5	1	18	1	5	1	3	5	4	3	3	2	3	4	2	4	4	2	2	5	3	4	2
2	5	4	5	4	5	4	3	4	3	2	3	5	5	1	31	1	6	9	3	4	4	4	2	3	2	4	3	2	2	3	2	5	6	5.5	4
2	3	2	4	4	2	3	3	2	2	2	3	2	4	2	23	2	6	2	2	4	3	1	1	1	1	2	3	3	2	4	2	4	5	4.5	3
2	4	4	5	3	3	4	5	3	5	3	4	4	5	2	33	1	6	5	5	5	5	5	5	5	5	5	2	4	3	3	2	5	5	5	4
2	4	4	3	5	3	4	5	4	5	5	4	5	6	2	23	1	6	2	4	5	4	4	5	3	5	-9999	2	2	2	2	2	5	5	5	4
2	5	4	3	5	4	5	5	5	5	6	5	5	6	2	40	1	6	6	2	4	4	4	4	3	1	2	1	2	2	1	1	6	7	6.5	4
3	5	4	4	4	5	5	5	5	4	3	3	5	6	1	35	1	6	11	4	4	4	4	4	4	5	4	2	3	2	2	2	5	6	5.5	4
3	4	5	4	5	4	4	4	4	2	1	3	2	6	2	21	1	5	1	5	5	4	4	4	2	3	3	2	3	3	2	2	6	6	6	3
3	5	4	3	3	2	3	5	2	5	5	5	5	5	2	33	1	5	9	4	4	5	5	4	5	3	5	3	3	4	4	4	4	5	4.5	4
3	4	4	5	4	3	4	5	3	5	5	3	5	6	1	30	1	5	7	-9999	-9999	-9999	-9999	-9999	-9999	-9999	-9999	-9999	-9999	-9999	-9999	-9999	-9999	-9999	-9999	-9999
3	4	4	4	4	3	5	5	4	4	3	4	4	5	2	19	1	5	2	-9999	-9999	-9999	-9999	-9999	-9999	-9999	-9999	-9999	-9999	-9999	-9999	-9999	-9999	-9999	-9999	-9999
2	3	3	4	2	1	2	4	3	3	2	4	4	6	2	26	1	5	5	5	5	4	-9999	4	5	4	-9999	2	2	2	2	2	6	6	6	4
3	5	4	4	5	3	5	5	3	3	2	5	4	5	2	19	1	5	1	-9999	-9999	-9999	-9999	-9999	-9999	-9999	-9999	-9999	-9999	-9999	-9999	-9999	-9999	-9999	-9999	-9999
4	4	4	4	4	2	2	5	4	4	3	5	5	5	2	36	1	6	8	4	5	5	3	5	4	2	4	2	2	4	4	3	4	6	5	1
4	5	5	4	5	3	5	5	3	4	3	5	5	5	2	36	1	5	2	3	3	4	4	4	4	2	4	2	4	3	3	2	5	3	4	4
5	4	4	5	4	4	5	4	4	3	4	4	4	5	2	28	2	5	4	4	5	3	5	4	4	4	4	2	4	4	4	4	4	5	4.5	4
4	5	4	3	4	2	4	4	3	5	3	4	4	4	2	30	1	6	9	4	4	4	2	5	4	5	4	4	2	2	4	4	6	2	4	3
3	4	4	4	2	2	3	4	3	3	5	3	5	6	2	32	1	4	6	4	5	4	5	4	5	4	5	4	2	4	4	4	5	6	5.5	4
3	4	3	4	4	3	4	3	3	2	3	4	2	5	2	24	1	6	1	-9999	-9999	-9999	-9999	-9999	-9999	-9999	-9999	-9999	-9999	-9999	-9999	-9999	-9999	-9999	-9999	-9999
3	5	3	5	4	3	5	5	4	5	4	5	4	6	2	25	1	6	6	3	5	3	3	2	2	1	3	3	2	3	3	3	5	4	4.5	3
3	4	4	4	3	2	3	4	3	4	3	5	4	5	1	20	1	5	1	2	4	2	3	3	2	3	2	1	2	3	3	2	6	6	6	4
4	4	5	5	4	4	4	4	4	4	4	3	3	4	2	25	1	5	4	4	5	4	5	4	4	4	5	3	3	4	3	2	5	3	4	4
4	4	5	3	5	2	5	5	1	3	5	4	5	4	2	23	3	5	3	5	5	5	3	5	4	4	4	4	3	4	4	4	4	2	3	3
3	5	4	5	4	4	5	5	4	5	2	4	1	6	2	24	1	6	1	-9999	-9999	-9999	-9999	-9999	-9999	-9999	-9999	-9999	-9999	-9999	-9999	-9999	-9999	-9999	-9999	-9999
3	5	5	5	4	3	3	4	3	5	5	4	4	4	2	22	1	6	7	-9999	-9999	-9999	-9999	-9999	-9999	-9999	-9999	-9999	-9999	-9999	-9999	-9999	-9999	-9999	-9999	-9999
3	5	5	4	5	4	5	5	5	4	3	4	4	5	2	25	2	5	4	5	5	5	5	5	5	5	5	1	3	4	4	4	5	2	3.5	3
2	3	2	2	4	1	3	4	3	3	5	6	4	6	2	26	1	6	4	-9999	-9999	-9999	-9999	-9999	-9999	-9999	-9999	-9999	-9999	-9999	-9999	-9999	-9999	-9999	-9999	-9999
2	4	4	3	4	2	4	5	3	2	3	3	4	5	2	26	1	5	3	4	5	4	-9999	5	4	5	5	3	3	3	4	4	3	6	4.5	3
2	4	4	4	5	2	3	5	3	5	5	5	6	6	2	24	1	5	3	-9999	-9999	-9999	-9999	-9999	-9999	-9999	-9999	-9999	-9999	-9999	-9999	-9999	-9999	-9999	-9999	-9999
5	5	5	5	5	4	5	5	5	5	5	5	5	6	1	52	1	3	4	5	5	5	5	5	5	5	5	2	1	1	2	1	7	7	7	4
3	4	4	5	4	3	4	5	4	3	4	4	4	5	2	32	1	5	4	4	5	3	4	5	3	3	4	2	1	2	3	2	5	5	5	4
5	4	5	4	5	3	3	5	4	5	5	5	5	6	1	22	1	4	3	5	5	5	5	5	4	4	5	1	1	1	5	1	7	7	7	4
5	5	5	4	5	4	4	4	4	5	5	5	5	5	1	28	2	4	2	4	5	3	4	2	1	1	4	4	3	3	5	4	4	5	4.5	4
4	4	4	5	4	3	4	5	4	5	4	4	4	4	2	39	1	5	6	-9999	-9999	-9999	-9999	-9999	-9999	-9999	-9999	-9999	-9999	-9999	-9999	-9999	-9999	-9999	-9999	-9999
3	5	5	5	5	3	3	5	5	5	4	5	5	6	2	18	1	5	1	4	4	4	4	3	5	4	4	2	3	3	5	2	6	6	6	4
2	5	4	4	5	5	4	5	4	3	3	4	4	6	2	47	1	6	10	5	5	5	-9999	5	5	4	-9999	2	1	3	2	2	5	4	4.5	3
5	5	4	5	5	3	5	5	4	5	3	3	5	6	2	35	1	5	7	5	5	5	-9999	5	5	5	4	1	2	1	1	1	7	7	7	4
3	4	4	3	4	2	4	3	2	4	3	2	3	5	1	24	1	5	2	2	5	4	-9999	2	2	2	-9999	2	1	3	1	2	4	3	3.5	3
5	5	5	5	5	5	5	5	5	2	5	4	6	6	1	34	1	5	8	4	4	4	4	4	4	4	4	1	2	4	5	2	5	3	4	4
2	4	5	5	4	2	4	5	3	3	2	3	2	6	2	19	1	5	2	2	5	5	3	2	3	3	2	4	3	3	4	2	4	1	2.5	4
2	5	4	4	4	2	3	4	3	5	5	6	2	6	2	20	1	5	1	5	5	5	5	5	5	3	5	1	2	1	1	1	7	6	6.5	4
5	5	5	5	5	3	5	5	5	5	5	5	5	5	1	49	1	4	2	4	4	5	4	5	5	5	4	1	2	1	4	1	6	7	6.5	4
3	5	5	5	5	4	5	5	5	3	3	5	4	6	2	21	1	6	1	2	5	2	5	5	2	2	3	2	2	3	2	2	5	5	5	3
4	5	4	5	4	4	4	4	5	5	4	5	5	4	2	18	3	4	1	2	1	2	4	4	3	2	5	3	2	5	3	2	4	4	4	3
3	5	4	5	4	5	5	5	5	5	4	5	5	5	2	21	3	5	1	3	5	5	-9999	5	4	5	-9999	1	3	2	1	1	7	5	6	4
4	4	5	4	4	4	4	5	4	4	4	5	5	5	2	28	1	6	5	2	5	3	2	4	2	2	4	1	3	2	2	2	5	6	5.5	3
2	3	4	5	2	3	3	4	3	4	5	4	4	5	1	22	2	5	1	2	3	3	3	2	2	2	2	3	3	3	3	2	4	4	4	3
3	3	3	3	3	3	3	3	3	4	4	4	4	4	2	23	1	5	2	4	5	4	3	5	4	3	4	2	2	3	3	3	4	4	4	4
5	5	4	3	5	2	5	5	4	1	3	4	5	6	2	23	3	5	3	-9999	-9999	-9999	-9999	-9999	-9999	-9999	-9999	-9999	-9999	-9999	-9999	-9999	-9999	-9999	-9999	-9999
2	3	3	3	3	3	3	4	3	5	4	5	3	4	2	22	2	5	1	-9999	-9999	-9999	-9999	-9999	-9999	-9999	-9999	-9999	-9999	-9999	-9999	-9999	-9999	-9999	-9999	-9999
3	5	4	4	4	3	4	5	4	3	3	4	4	5	1	24	1	6	1	3	5	4	4	4	3	4	4	2	3	3	2	2	5	4	4.5	3
2	4	4	4	4	3	5	4	3	5	4	4	4	6	2	21	1	6	2	3	5	3	-9999	2	2	3	4	3	3	4	4	3	5	6	5.5	3
4	5	5	5	4	3	4	5	4	5	5	5	5	5	2	19	1	5	1	-9999	-9999	-9999	-9999	-9999	-9999	-9999	-9999	-9999	-9999	-9999	-9999	-9999	-9999	-9999	-9999	-9999
3	4	4	4	3	3	4	4	3	4	3	3	5	6	2	29	1	5	11	2	3	2	1	5	2	4	2	2	2	3	3	2	4	4	4	3
2	5	5	4	5	3	4	5	4	5	5	6	4	6	1	20	1	5	2	-9999	-9999	-9999	-9999	-9999	-9999	-9999	-9999	-9999	-9999	-9999	-9999	-9999	-9999	-9999	-9999	-9999
3	5	3	2	3	3	5	5	3	5	4	3	4	6	1	26	1	6	4	3	4	2	3	5	3	5	5	1	1	4	4	2	4	3	3.5	4
3	4	5	5	5	4	4	4	4	5	4	5	5	5	2	25	1	6	1	5	5	5	5	4	4	5	5	1	3	2	5	4	6	6	6	4
3	5	4	3	5	2	5	5	4	3	5	5	5	5	2	21	1	5	1	2	4	4	4	5	2	5	5	1	2	3	3	3	4	5	4.5	4
5	5	5	5	5	5	5	5	5	6	6	6	6	6	2	55	1	3	6	5	1	-9999	5	5	5	5	5	1	1	1	1	1	7	4	5.5	4
4	4	3	4	4	2	3	5	3	5	6	5	5	5	2	26	1	5	4	3	2	4	2	4	2	4	3	2	2	2	2	2	6	5	5.5	4
3	3	5	5	5	5	5	5	4	4	4	3	4	4	2	28	1	6	4	5	4	5	4	-9999	-9999	5	4	4	3	4	4	3	4	2	3	3
2	4	5	5	3	2	3	4	3	6	6	4	5	5	2	30	1	5	6	4	5	5	4	4	4	5	3	4	5	4	5	4	4	5	4.5	4
4	5	3	4	5	4	5	5	4	4	4	5	4	5	1	29	2	3	4	-9999	-9999	-9999	-9999	-9999	-9999	-9999	-9999	-9999	-9999	-9999	-9999	-9999	-9999	-9999	-9999	-9999
2	3	4	4	3	2	4	4	3	4	2	5	4	6	2	22	1	6	2	2	5	3	2	4	1	3	2	2	3	3	3	2	6	6	6	4
4	4	4	5	2	3	3	4	2	3	2	4	4	5	1	31	2	4	3	2	-9999	2	2	3	3	2	3	1	3	4	1	1	5	2	3.5	3
3	4	3	4	3	2	3	4	3	3	4	5	4	5	1	28	1	6	6	2	4	3	2	4	3	3	3	4	4	3	1	1	2	6	4	3
2	5	4	4	5	3	4	5	4	5	5	6	5	6	2	25	1	6	1	-9999	-9999	-9999	-9999	-9999	-9999	-9999	-9999	-9999	-9999	-9999	-9999	-9999	-9999	-9999	-9999	-9999
4	5	4	4	4	4	2	3	3	5	3	5	3	6	2	22	1	5	2	4	5	5	5	2	2	1	1	1	2	4	1	1	7	6	6.5	4
4	5	4	5	4	5	3	4	3	5	4	5	5	6	1	27	2	5	5	5	4	5	3	5	5	3	5	2	3	3	3	2	7	2	4.5	4
3	5	4	5	4	3	5	5	4	4	3	5	4	6	2	23	1	5	6	5	3	5	3	5	5	5	5	2	1	2	3	3	3	3	3	3
2	4	4	5	5	4	4	5	5	5	4	5	5	6	1	33	2	5	8	5	5	5	4	4	4	4	4	3	3	3	3	2	6	3	4.5	2
5	4	4	4	4	4	4	5	5	4	4	4	4	6	2	30	1	5	4	-9999	-9999	-9999	-9999	-9999	-9999	-9999	-9999	-9999	-9999	-9999	-9999	-9999	-9999	-9999	-9999	-9999
4	4	5	4	3	2	4	4	4	5	4	5	4	5	1	29	3	3	3	-9999	-9999	-9999	-9999	-9999	-9999	-9999	-9999	-9999	-9999	-9999	-9999	-9999	-9999	-9999	-9999	-9999
4	4	3	2	4	5	4	5	4	5	3	3	3	5	2	28	2	6	1	5	5	5	-9999	5	5	2	-9999	1	3	1	1	1	6	5	5.5	4
2	3	2	2	4	2	2	2	2	2	5	4	4	5	1	30	1	6	11	2	5	3	2	4	2	2	3	2	1	2	2	2	3	4	3.5	3
2	5	4	5	4	3	5	5	4	5	4	5	5	4	1	36	1	6	8	2	4	4	4	4	5	4	4	1	2	4	3	4	5	2	3.5	2
2	4	4	2	2	4	2	3	3	3	2	4	4	5	1	28	1	5	6	-9999	-9999	-9999	-9999	-9999	-9999	-9999	-9999	-9999	-9999	-9999	-9999	-9999	-9999	-9999	-9999	-9999
3	5	4	4	4	3	5	4	3	4	3	4	4	6	2	29	1	5	6	4	4	5	-9999	5	4	3	2	3	1	2	3	2	6	7	6.5	3
3	5	5	5	5	4	5	5	4	5	4	4	5	6	1	31	1	6	11	5	5	4	2	4	4	5	-9999	2	4	3	3	2	5	5	5	2
2	4	4	5	5	2	3	5	4	2	4	2	3	5	2	21	1	5	1	-9999	-9999	-9999	-9999	-9999	-9999	-9999	-9999	-9999	-9999	-9999	-9999	-9999	-9999	-9999	-9999	-9999
3	3	3	3	3	2	3	4	3	4	4	4	4	5	2	22	1	5	6	3	4	4	-9999	4	3	3	-9999	3	3	4	3	3	4	3	3.5	2
4	5	5	5	5	4	5	5	5	4	4	3	4	5	2	47	1	3	3	2	5	2	3	5	5	5	5	4	3	3	4	4	3	2	2.5	4
2	4	5	4	5	3	3	4	3	2	3	4	3	4	2	20	1	5	2	3	4	4	2	4	3	5	-9999	2	1	1	1	1	6	6	6	3
3	4	4	5	4	3	3	4	4	3	3	4	4	6	2	26	1	6	4	-9999	-9999	-9999	-9999	-9999	-9999	-9999	-9999	-9999	-9999	-9999	-9999	-9999	-9999	-9999	-9999	-9999
2	4	4	4	2	2	3	3	3	5	5	2	5	6	1	51	1	5	10	3	4	3	-9999	4	4	2	-9999	1	1	1	2	1	6	6	6	3
4	5	5	4	5	2	5	5	4	4	5	6	5	6	2	20	1	5	1	4	5	4	-9999	2	3	4	-9999	1	1	1	1	1	6	3	4.5	4
4	4	4	5	5	3	5	5	3	4	2	5	5	3	2	18	1	3	1	-9999	-9999	-9999	-9999	-9999	-9999	-9999	-9999	-9999	-9999	-9999	-9999	-9999	-9999	-9999	-9999	-9999
4	5	3	5	4	4	4	5	4	5	4	5	5	6	2	45	2	3	3	4	5	4	5	5	5	5	5	3	5	5	5	3	5	3	4	4
3	2	4	3	4	4	3	2	2	2	2	2	5	5	1	21	1	4	4	-9999	-9999	-9999	-9999	-9999	-9999	-9999	-9999	-9999	-9999	-9999	-9999	-9999	-9999	-9999	-9999	-9999
5	5	4	4	5	5	5	5	3	3	3	5	5	6	2	25	1	6	6	4	4	4	4	5	4	5	5	2	2	3	4	2	5	7	6	1
3	2	3	4	2	2	2	3	3	2	3	4	4	5	1	28	1	5	5	4	5	5	5	4	5	4	-9999	3	3	2	2	2	6	6	6	4
