# Supplementary material for: Effects of health-related dispositions on citizens’ appraisals toward the COVID-19 pandemic and protective behavior
Source: PLoS One. 2024 Sep 5;19(9):e0305995. doi: 10.1371/journal.pone.0305995 (PMC11376525; doi:10.1371/journal.pone.0305995)
Supplement: S1 File — (ZIP) [file pone.0305995.s001.zip › S1 Zip File/Structural Model.inp]

title:

data: file is Data for Mplus.dat;

variable: names are  
 HRA01_1 HRA02_1 HRA03_1 HRA04_1 HRA05_1 HRA06_1 HRA07_1 HRA08_1 HRA09_1 
 HLC01_1 HLC02_1 HLC03_1 HLC04_1 HLC05_1 sex_1 age_1 reside_1 educat_1 income_1 
 PB01_2 PB02_2 PB03_2 PB04_2 PB05_2 PB06_2 PB07_2 PB08_2 
 TA01_2 TA02_2 TA03_2 TA04_2 TA05_2 CA01_2 CA02_2R CAmean_2 SubDis_2;
 


usevariables are
HRA01_1 HRA02_1 HRA03_1 HRA04_1 HRA05_1 HRA06_1 HRA07_1 HRA08_1 HRA09_1 
 HLC01_1 HLC02_1 HLC03_1 HLC04_1 HLC05_1 sex_1 age_1 reside_1 educat_1 
 PB01_2 PB02_2 PB03_2 PB04_2 PB05_2 PB06_2 PB07_2 PB08_2 
 TA01_2 TA02_2 TA03_2 TA04_2 TA05_2 CAmean_2 SubDis_2;
 


CATEGORICAL = 
HRA01_1 HRA02_1 HRA03_1 HRA04_1 HRA05_1 HRA06_1 HRA07_1 HRA08_1 HRA09_1 
 HLC01_1 HLC02_1 HLC03_1 HLC04_1 HLC05_1   
 PB01_2 PB02_2 PB03_2 PB04_2 PB05_2 PB06_2 PB07_2 PB08_2 
 TA01_2 TA02_2 TA03_2 TA04_2 TA05_2 ;


missing = all(-9999);


ANALYSIS: 


model:
! HRA cfa
HRA BY HRA01_1 HRA02_1 HRA03_1 HRA04_1 HRA05_1 HRA06_1 HRA07_1 HRA08_1 HRA09_1;

HRA07_1 WITH HRA08_1;

! HLC cfa
HLC BY HLC01_1 HLC02_1 HLC03_1 HLC04_1 HLC05_1; 

HLC01_1 WITH HLC02_1;
HLC02_1 WITH HLC05_1;

! TA cfa
TA BY TA01_2 TA02_2 TA03_2 TA04_2 TA05_2;

TA02_2 WITH TA03_2;
TA01_2 WITH TA05_2;
TA02_2 WITH TA05_2;
TA02_2 WITH TA04_2;

! PB cfa
PB BY PB01_2 PB02_2 PB03_2 PB04_2 PB05_2 PB06_2 PB07_2 PB08_2;

PB05_2 WITH PB06_2;
PB05_2 WITH PB07_2;
PB01_2 WITH PB03_2;
PB06_2 WITH PB07_2;
PB03_2 WITH PB08_2;

   

!sem
PB ON HRA HLC TA CAmean_2;

TA ON HRA;
CAmean_2 ON HLC;

TA WITH CAmean_2;


PB ON sex_1 age_1 reside_1 educat_1 SubDis_2;
TA ON sex_1 age_1 reside_1 educat_1 SubDis_2;
CAmean_2 ON sex_1 age_1 reside_1 educat_1 SubDis_2;

SubDis_2;


output:
stdyx;
modindices;
TECH1;
TECH4;
