# Supplementary material for: Effects of health-related dispositions on citizens’ appraisals toward the COVID-19 pandemic and protective behavior
Source: PLoS One. 2024 Sep 5;19(9):e0305995. doi: 10.1371/journal.pone.0305995 (PMC11376525; doi:10.1371/journal.pone.0305995)
Supplement: S1 File — (ZIP) [file pone.0305995.s001.zip › S1 Zip File/bootstrapping.out]

Mplus VERSION 8.3
MUTHEN & MUTHEN
06/13/2024   4:17 PM

INPUT INSTRUCTIONS

  title:

  data: file is Data for Mplus.dat;

  variable: names are
   HRA01_1 HRA02_1 HRA03_1 HRA04_1 HRA05_1 HRA06_1 HRA07_1 HRA08_1 HRA09_1
   HLC01_1 HLC02_1 HLC03_1 HLC04_1 HLC05_1 sex_1 age_1 reside_1 educat_1 income_1
   PB01_2 PB02_2 PB03_2 PB04_2 PB05_2 PB06_2 PB07_2 PB08_2
   TA01_2 TA02_2 TA03_2 TA04_2 TA05_2 CA01_2 CA02_2R CAmean_2 SubDis_2;


  usevariables are
  HRA01_1 HRA02_1 HRA03_1 HRA04_1 HRA05_1 HRA06_1 HRA07_1 HRA08_1 HRA09_1
   HLC01_1 HLC02_1 HLC03_1 HLC04_1 HLC05_1 sex_1 age_1 reside_1 educat_1
   PB01_2 PB02_2 PB03_2 PB04_2 PB05_2 PB06_2 PB07_2 PB08_2
   TA01_2 TA02_2 TA03_2 TA04_2 TA05_2 CAmean_2 SubDis_2;


  CATEGORICAL =
  HRA01_1 HRA02_1 HRA03_1 HRA04_1 HRA05_1 HRA06_1 HRA07_1 HRA08_1 HRA09_1
   HLC01_1 HLC02_1 HLC03_1 HLC04_1 HLC05_1
   PB01_2 PB02_2 PB03_2 PB04_2 PB05_2 PB06_2 PB07_2 PB08_2
   TA01_2 TA02_2 TA03_2 TA04_2 TA05_2 ;


  missing = all(-9999);


  ANALYSIS: bootstrap = 1000;


  model:
  ! HRA cfa
  HRA BY HRA01_1 HRA02_1 HRA03_1 HRA04_1 HRA05_1 HRA06_1 HRA07_1 HRA08_1 HRA09_1;

  HRA07_1 WITH HRA08_1;

  ! HLC cfa
  HLC BY HLC01_1 HLC02_1 HLC03_1 HLC04_1 HLC05_1;

  HLC01_1 WITH HLC02_1;
  HLC02_1 WITH HLC05_1;

  ! TA cfa
  TA BY TA01_2 TA02_2 TA03_2 TA04_2 TA05_2;

  TA02_2 WITH TA03_2;
  TA01_2 WITH TA05_2;
  TA02_2 WITH TA05_2;
  TA02_2 WITH TA04_2;

  ! PB cfa
  PB BY PB01_2 PB02_2 PB03_2 PB04_2 PB05_2 PB06_2 PB07_2 PB08_2;

  PB05_2 WITH PB06_2;
  PB05_2 WITH PB07_2;
  PB01_2 WITH PB03_2;
  PB06_2 WITH PB07_2;
  PB03_2 WITH PB08_2;


  !sem
  PB ON HRA HLC TA CAmean_2;

  TA ON HRA;
  CAmean_2 ON HLC;

  TA WITH CAmean_2;


  PB ON sex_1 age_1 reside_1 educat_1 SubDis_2;
  TA ON sex_1 age_1 reside_1 educat_1 SubDis_2;
  CAmean_2 ON sex_1 age_1 reside_1 educat_1 SubDis_2;

  SubDis_2;


  model indirect:

  PB IND TA HRA;
  PB IND CAmean_2 HLC;


  output:
  stdyx;
  CINTERVAL (BOOTSTRAP);


INPUT READING TERMINATED NORMALLY


SUMMARY OF ANALYSIS

Number of groups                                                 1
Number of observations                                         526

Number of dependent variables                                   28
Number of independent variables                                  5
Number of continuous latent variables                            4

Observed dependent variables

  Continuous
   CAMEAN_2

  Binary and ordered categorical (ordinal)
   HRA01_1     HRA02_1     HRA03_1     HRA04_1     HRA05_1     HRA06_1
   HRA07_1     HRA08_1     HRA09_1     HLC01_1     HLC02_1     HLC03_1
   HLC04_1     HLC05_1     PB01_2      PB02_2      PB03_2      PB04_2
   PB05_2      PB06_2      PB07_2      PB08_2      TA01_2      TA02_2
   TA03_2      TA04_2      TA05_2

Observed independent variables
   SEX_1       AGE_1       RESIDE_1    EDUCAT_1    SUBDIS_2

Continuous latent variables
   HRA         HLC         TA          PB


Estimator                                                    WLSMV
Maximum number of iterations                                  1000
Convergence criterion                                    0.500D-04
Maximum number of steepest descent iterations                   20
Maximum number of iterations for H1                           2000
Convergence criterion for H1                             0.100D-03
Number of bootstrap draws
    Requested                                                 1000
    Completed                                                  133
Parameterization                                             DELTA
Link                                                        PROBIT

Input data file(s)
  Data for Mplus.dat

Input data format  FREE


SUMMARY OF DATA

     Number of missing data patterns            16


COVARIANCE COVERAGE OF DATA

Minimum covariance coverage value   0.100


     PROPORTION OF DATA PRESENT


           Covariance Coverage
              HRA01_1       HRA02_1       HRA03_1       HRA04_1       HRA05_1
              ________      ________      ________      ________      ________
 HRA01_1        1.000
 HRA02_1        1.000         1.000
 HRA03_1        1.000         1.000         1.000
 HRA04_1        1.000         1.000         1.000         1.000
 HRA05_1        1.000         1.000         1.000         1.000         1.000
 HRA06_1        1.000         1.000         1.000         1.000         1.000
 HRA07_1        1.000         1.000         1.000         1.000         1.000
 HRA08_1        1.000         1.000         1.000         1.000         1.000
 HRA09_1        1.000         1.000         1.000         1.000         1.000
 HLC01_1        1.000         1.000         1.000         1.000         1.000
 HLC02_1        1.000         1.000         1.000         1.000         1.000
 HLC03_1        1.000         1.000         1.000         1.000         1.000
 HLC04_1        1.000         1.000         1.000         1.000         1.000
 HLC05_1        1.000         1.000         1.000         1.000         1.000
 PB01_2         0.753         0.753         0.753         0.753         0.753
 PB02_2         0.757         0.757         0.757         0.757         0.757
 PB03_2         0.755         0.755         0.755         0.755         0.755
 PB04_2         0.656         0.656         0.656         0.656         0.656
 PB05_2         0.762         0.762         0.762         0.762         0.762
 PB06_2         0.762         0.762         0.762         0.762         0.762
 PB07_2         0.760         0.760         0.760         0.760         0.760
 PB08_2         0.656         0.656         0.656         0.656         0.656
 TA01_2         0.764         0.764         0.764         0.764         0.764
 TA02_2         0.764         0.764         0.764         0.764         0.764
 TA03_2         0.764         0.764         0.764         0.764         0.764
 TA04_2         0.764         0.764         0.764         0.764         0.764
 TA05_2         0.764         0.764         0.764         0.764         0.764
 CAMEAN_2       0.764         0.764         0.764         0.764         0.764
 SUBDIS_2       0.764         0.764         0.764         0.764         0.764


           Covariance Coverage
              HRA06_1       HRA07_1       HRA08_1       HRA09_1       HLC01_1
              ________      ________      ________      ________      ________
 HRA06_1        1.000
 HRA07_1        1.000         1.000
 HRA08_1        1.000         1.000         1.000
 HRA09_1        1.000         1.000         1.000         1.000
 HLC01_1        1.000         1.000         1.000         1.000         1.000
 HLC02_1        1.000         1.000         1.000         1.000         1.000
 HLC03_1        1.000         1.000         1.000         1.000         1.000
 HLC04_1        1.000         1.000         1.000         1.000         1.000
 HLC05_1        1.000         1.000         1.000         1.000         1.000
 PB01_2         0.753         0.753         0.753         0.753         0.753
 PB02_2         0.757         0.757         0.757         0.757         0.757
 PB03_2         0.755         0.755         0.755         0.755         0.755
 PB04_2         0.656         0.656         0.656         0.656         0.656
 PB05_2         0.762         0.762         0.762         0.762         0.762
 PB06_2         0.762         0.762         0.762         0.762         0.762
 PB07_2         0.760         0.760         0.760         0.760         0.760
 PB08_2         0.656         0.656         0.656         0.656         0.656
 TA01_2         0.764         0.764         0.764         0.764         0.764
 TA02_2         0.764         0.764         0.764         0.764         0.764
 TA03_2         0.764         0.764         0.764         0.764         0.764
 TA04_2         0.764         0.764         0.764         0.764         0.764
 TA05_2         0.764         0.764         0.764         0.764         0.764
 CAMEAN_2       0.764         0.764         0.764         0.764         0.764
 SUBDIS_2       0.764         0.764         0.764         0.764         0.764


           Covariance Coverage
              HLC02_1       HLC03_1       HLC04_1       HLC05_1       PB01_2
              ________      ________      ________      ________      ________
 HLC02_1        1.000
 HLC03_1        1.000         1.000
 HLC04_1        1.000         1.000         1.000
 HLC05_1        1.000         1.000         1.000         1.000
 PB01_2         0.753         0.753         0.753         0.753         0.753
 PB02_2         0.757         0.757         0.757         0.757         0.749
 PB03_2         0.755         0.755         0.755         0.755         0.745
 PB04_2         0.656         0.656         0.656         0.656         0.644
 PB05_2         0.762         0.762         0.762         0.762         0.751
 PB06_2         0.762         0.762         0.762         0.762         0.751
 PB07_2         0.760         0.760         0.760         0.760         0.749
 PB08_2         0.656         0.656         0.656         0.656         0.646
 TA01_2         0.764         0.764         0.764         0.764         0.753
 TA02_2         0.764         0.764         0.764         0.764         0.753
 TA03_2         0.764         0.764         0.764         0.764         0.753
 TA04_2         0.764         0.764         0.764         0.764         0.753
 TA05_2         0.764         0.764         0.764         0.764         0.753
 CAMEAN_2       0.764         0.764         0.764         0.764         0.753
 SUBDIS_2       0.764         0.764         0.764         0.764         0.753


           Covariance Coverage
              PB02_2        PB03_2        PB04_2        PB05_2        PB06_2
              ________      ________      ________      ________      ________
 PB02_2         0.757
 PB03_2         0.749         0.755
 PB04_2         0.650         0.650         0.656
 PB05_2         0.755         0.753         0.654         0.762
 PB06_2         0.755         0.753         0.654         0.762         0.762
 PB07_2         0.753         0.753         0.652         0.759         0.759
 PB08_2         0.648         0.648         0.587         0.654         0.654
 TA01_2         0.757         0.755         0.656         0.762         0.762
 TA02_2         0.757         0.755         0.656         0.762         0.762
 TA03_2         0.757         0.755         0.656         0.762         0.762
 TA04_2         0.757         0.755         0.656         0.762         0.762
 TA05_2         0.757         0.755         0.656         0.762         0.762
 CAMEAN_2       0.757         0.755         0.656         0.762         0.762
 SUBDIS_2       0.757         0.755         0.656         0.762         0.762


           Covariance Coverage
              PB07_2        PB08_2        TA01_2        TA02_2        TA03_2
              ________      ________      ________      ________      ________
 PB07_2         0.760
 PB08_2         0.656         0.656
 TA01_2         0.760         0.656         0.764
 TA02_2         0.760         0.656         0.764         0.764
 TA03_2         0.760         0.656         0.764         0.764         0.764
 TA04_2         0.760         0.656         0.764         0.764         0.764
 TA05_2         0.760         0.656         0.764         0.764         0.764
 CAMEAN_2       0.760         0.656         0.764         0.764         0.764
 SUBDIS_2       0.760         0.656         0.764         0.764         0.764


           Covariance Coverage
              TA04_2        TA05_2        CAMEAN_2      SUBDIS_2
              ________      ________      ________      ________
 TA04_2         0.764
 TA05_2         0.764         0.764
 CAMEAN_2       0.764         0.764         0.764
 SUBDIS_2       0.764         0.764         0.764         0.764


UNIVARIATE PROPORTIONS AND COUNTS FOR CATEGORICAL VARIABLES

    HRA01_1
      Category 1    0.004            2.000
      Category 2    0.226          119.000
      Category 3    0.354          186.000
      Category 4    0.314          165.000
      Category 5    0.103           54.000
    HRA02_1
      Category 1    0.010            5.000
      Category 2    0.072           38.000
      Category 3    0.439          231.000
      Category 4    0.479          252.000
    HRA03_1
      Category 1    0.019           10.000
      Category 2    0.175           92.000
      Category 3    0.502          264.000
      Category 4    0.304          160.000
    HRA04_1
      Category 1    0.002            1.000
      Category 2    0.017            9.000
      Category 3    0.156           82.000
      Category 4    0.445          234.000
      Category 5    0.380          200.000
    HRA05_1
      Category 1    0.002            1.000
      Category 2    0.053           28.000
      Category 3    0.179           94.000
      Category 4    0.373          196.000
      Category 5    0.394          207.000
    HRA06_1
      Category 1    0.023           12.000
      Category 2    0.259          136.000
      Category 3    0.395          208.000
      Category 4    0.228          120.000
      Category 5    0.095           50.000
    HRA07_1
      Category 1    0.004            2.000
      Category 2    0.049           26.000
      Category 3    0.215          113.000
      Category 4    0.376          198.000
      Category 5    0.356          187.000
    HRA08_1
      Category 1    0.002            1.000
      Category 2    0.015            8.000
      Category 3    0.051           27.000
      Category 4    0.285          150.000
      Category 5    0.646          340.000
    HRA09_1
      Category 1    0.002            1.000
      Category 2    0.078           41.000
      Category 3    0.346          182.000
      Category 4    0.435          229.000
      Category 5    0.139           73.000
    HLC01_1
      Category 1    0.017            9.000
      Category 2    0.084           44.000
      Category 3    0.179           94.000
      Category 4    0.306          161.000
      Category 5    0.382          201.000
      Category 6    0.032           17.000
    HLC02_1
      Category 1    0.011            6.000
      Category 2    0.108           57.000
      Category 3    0.217          114.000
      Category 4    0.327          172.000
      Category 5    0.300          158.000
      Category 6    0.036           19.000
    HLC03_1
      Category 1    0.004            2.000
      Category 2    0.049           26.000
      Category 3    0.133           70.000
      Category 4    0.413          217.000
      Category 5    0.356          187.000
      Category 6    0.046           24.000
    HLC04_1
      Category 1    0.010            5.000
      Category 2    0.040           21.000
      Category 3    0.139           73.000
      Category 4    0.405          213.000
      Category 5    0.354          186.000
      Category 6    0.053           28.000
    HLC05_1
      Category 1    0.004            2.000
      Category 2    0.008            4.000
      Category 3    0.144           76.000
      Category 4    0.456          240.000
      Category 5    0.388          204.000
    PB01_2
      Category 1    0.018            7.000
      Category 2    0.164           65.000
      Category 3    0.179           71.000
      Category 4    0.409          162.000
      Category 5    0.230           91.000
    PB02_2
      Category 1    0.008            3.000
      Category 2    0.020            8.000
      Category 3    0.058           23.000
      Category 4    0.296          118.000
      Category 5    0.618          246.000
    PB03_2
      Category 1    0.003            1.000
      Category 2    0.073           29.000
      Category 3    0.128           51.000
      Category 4    0.373          148.000
      Category 5    0.423          168.000
    PB04_2
      Category 1    0.038           13.000
      Category 2    0.110           38.000
      Category 3    0.162           56.000
      Category 4    0.354          122.000
      Category 5    0.336          116.000
    PB05_2
      Category 1    0.012            5.000
      Category 2    0.065           26.000
      Category 3    0.130           52.000
      Category 4    0.299          120.000
      Category 5    0.494          198.000
    PB06_2
      Category 1    0.035           14.000
      Category 2    0.145           58.000
      Category 3    0.232           93.000
      Category 4    0.307          123.000
      Category 5    0.282          113.000
    PB07_2
      Category 1    0.055           22.000
      Category 2    0.175           70.000
      Category 3    0.225           90.000
      Category 4    0.253          101.000
      Category 5    0.292          117.000
    PB08_2
      Category 1    0.029           10.000
      Category 2    0.107           37.000
      Category 3    0.186           64.000
      Category 4    0.339          117.000
      Category 5    0.339          117.000
    TA01_2
      Category 1    0.311          125.000
      Category 2    0.400          161.000
      Category 3    0.201           81.000
      Category 4    0.085           34.000
      Category 5    0.002            1.000
    TA02_2
      Category 1    0.172           69.000
      Category 2    0.408          164.000
      Category 3    0.284          114.000
      Category 4    0.122           49.000
      Category 5    0.015            6.000
    TA03_2
      Category 1    0.087           35.000
      Category 2    0.271          109.000
      Category 3    0.351          141.000
      Category 4    0.244           98.000
      Category 5    0.047           19.000
    TA04_2
      Category 1    0.172           69.000
      Category 2    0.279          112.000
      Category 3    0.221           89.000
      Category 4    0.266          107.000
      Category 5    0.062           25.000
    TA05_2
      Category 1    0.256          103.000
      Category 2    0.430          173.000
      Category 3    0.201           81.000
      Category 4    0.104           42.000
      Category 5    0.007            3.000


UNIVARIATE SAMPLE STATISTICS


     UNIVARIATE HIGHER-ORDER MOMENT DESCRIPTIVE STATISTICS

         Variable/         Mean/     Skewness/   Minimum/ % with                Percentiles
        Sample Size      Variance    Kurtosis    Maximum  Min/Max      20%/60%    40%/80%    Median

     CAMEAN_2              4.805       0.032       2.000    0.25%       4.000      4.500      4.500
             402.000       1.227      -0.612       7.000    4.73%       5.000      6.000
     SUBDIS_2              3.366      -1.127       1.000    3.23%       3.000      3.000      4.000
             402.000       0.650       0.541       4.000   54.23%       4.000      4.000
     SEX_1                 1.641      -0.586       1.000   35.93%       1.000      2.000      2.000
             526.000       0.230      -1.656       2.000   64.07%       2.000      2.000
     AGE_1                28.226       1.494      18.000    1.14%      22.000     25.000     26.000
             526.000      62.943       2.474      66.000    0.19%      28.000     33.000
     RESIDE_1              1.179       2.657       1.000   85.74%       1.000      1.000      1.000
             526.000       0.219       6.314       3.000    3.61%       1.000      1.000
     EDUCAT_1              5.144      -1.038       2.000    0.38%       5.000      5.000      5.000
             526.000       0.645       1.296       6.000   34.22%       5.000      6.000


THE MODEL ESTIMATION TERMINATED NORMALLY


MODEL FIT INFORMATION

Number of Free Parameters                      178

Chi-Square Test of Model Fit

          Value                            688.061*
          Degrees of Freedom                   458
          P-Value                           0.0000

*   The chi-square value for MLM, MLMV, MLR, ULSMV, WLSM and WLSMV cannot be used
    for chi-square difference testing in the regular way.  MLM, MLR and WLSM
    chi-square difference testing is described on the Mplus website.  MLMV, WLSMV,
    and ULSMV difference testing is done using the DIFFTEST option.

RMSEA (Root Mean Square Error Of Approximation)

          Estimate                           0.031
          90 Percent C.I.                    0.026  0.036
          Probability RMSEA <= .05           1.000

CFI/TLI

          CFI                                0.950
          TLI                                0.943

Chi-Square Test of Model Fit for the Baseline Model

          Value                           5105.971
          Degrees of Freedom                   522
          P-Value                           0.0000

SRMR (Standardized Root Mean Square Residual)

          Value                              0.084

Optimum Function Value for Weighted Least-Squares Estimator

          Value                     0.65734023D+00


MODEL RESULTS

                                                    Two-Tailed
                    Estimate       S.E.  Est./S.E.    P-Value

 HRA      BY
    HRA01_1            1.000      0.000    999.000    999.000
    HRA02_1            1.446      0.175      8.262      0.000
    HRA03_1            1.255      0.163      7.677      0.000
    HRA04_1            1.124      0.162      6.936      0.000
    HRA05_1            1.344      0.200      6.731      0.000
    HRA06_1            1.175      0.187      6.285      0.000
    HRA07_1            1.437      0.205      7.001      0.000
    HRA08_1            1.533      0.211      7.269      0.000
    HRA09_1            1.412      0.184      7.694      0.000

 HLC      BY
    HLC01_1            1.000      0.000    999.000    999.000
    HLC02_1            1.058      0.203      5.227      0.000
    HLC03_1            1.258      0.183      6.888      0.000
    HLC04_1            1.341      0.185      7.243      0.000
    HLC05_1            1.286      0.202      6.363      0.000

 TA       BY
    TA01_2             1.000      0.000    999.000    999.000
    TA02_2             0.695      0.161      4.314      0.000
    TA03_2             0.989      0.105      9.386      0.000
    TA04_2             1.235      0.136      9.107      0.000
    TA05_2             1.359      0.103     13.170      0.000

 PB       BY
    PB01_2             1.000      0.000    999.000    999.000
    PB02_2             0.774      0.108      7.172      0.000
    PB03_2             1.069      0.089     12.030      0.000
    PB04_2             0.918      0.076     12.093      0.000
    PB05_2             0.796      0.095      8.337      0.000
    PB06_2             0.997      0.093     10.756      0.000
    PB07_2             0.820      0.101      8.093      0.000
    PB08_2             1.012      0.095     10.665      0.000

 PB       ON
    HRA                0.382      0.125      3.063      0.002
    HLC               -0.080      0.135     -0.598      0.550
    TA                 0.192      0.082      2.333      0.020

 TA       ON
    HRA               -0.115      0.093     -1.240      0.215

 PB       ON
    CAMEAN_2           0.161      0.047      3.437      0.001
    SEX_1              0.063      0.083      0.758      0.449
    AGE_1              0.025      0.006      4.029      0.000
    RESIDE_1           0.075      0.116      0.646      0.518
    EDUCAT_1          -0.048      0.056     -0.857      0.391
    SUBDIS_2          -0.001      0.050     -0.025      0.980

 TA       ON
    SEX_1              0.236      0.086      2.756      0.006
    AGE_1              0.001      0.005      0.146      0.884
    RESIDE_1          -0.045      0.080     -0.566      0.571
    EDUCAT_1          -0.061      0.048     -1.267      0.205
    SUBDIS_2          -0.056      0.050     -1.122      0.262

 CAMEAN_2 ON
    HLC                0.351      0.172      2.038      0.042

 CAMEAN_2 ON
    SEX_1             -0.210      0.125     -1.676      0.094
    AGE_1              0.006      0.006      0.952      0.341
    RESIDE_1          -0.215      0.112     -1.927      0.054
    EDUCAT_1          -0.071      0.070     -1.013      0.311
    SUBDIS_2           0.053      0.073      0.730      0.466

 TA       WITH
    CAMEAN_2          -0.366      0.051     -7.155      0.000

 HLC      WITH
    HRA                0.059      0.017      3.501      0.000

 SUBDIS_2 WITH
    HRA                0.013      0.017      0.737      0.461
    HLC                0.075      0.027      2.782      0.005

 HRA07_1  WITH
    HRA08_1            0.154      0.054      2.862      0.004

 HLC01_1  WITH
    HLC02_1            0.161      0.055      2.950      0.003

 HLC02_1  WITH
    HLC05_1           -0.127      0.054     -2.368      0.018

 TA02_2   WITH
    TA03_2             0.091      0.059      1.536      0.125
    TA05_2            -0.097      0.054     -1.795      0.073
    TA04_2            -0.073      0.063     -1.152      0.249

 TA01_2   WITH
    TA05_2             0.073      0.050      1.450      0.147

 PB05_2   WITH
    PB06_2             0.175      0.057      3.056      0.002
    PB07_2             0.262      0.055      4.763      0.000

 PB01_2   WITH
    PB03_2             0.118      0.051      2.325      0.020

 PB06_2   WITH
    PB07_2             0.126      0.048      2.611      0.009

 PB03_2   WITH
    PB08_2            -0.127      0.045     -2.817      0.005

 Means
    SUBDIS_2           4.049      0.353     11.469      0.000

 Intercepts
    CAMEAN_2           5.390      0.560      9.619      0.000

 Thresholds
    HRA01_1$1         -3.964      0.608     -6.520      0.000
    HRA01_1$2         -2.008      0.546     -3.678      0.000
    HRA01_1$3         -1.040      0.533     -1.951      0.051
    HRA01_1$4          0.051      0.542      0.094      0.925
    HRA02_1$1         -2.236      0.629     -3.552      0.000
    HRA02_1$2         -1.285      0.570     -2.253      0.024
    HRA02_1$3          0.163      0.566      0.288      0.773
    HRA03_1$1         -2.674      0.497     -5.380      0.000
    HRA03_1$2         -1.456      0.495     -2.940      0.003
    HRA03_1$3         -0.072      0.492     -0.146      0.884
    HRA04_1$1         -4.252      0.478     -8.904      0.000
    HRA04_1$2         -3.408      0.481     -7.088      0.000
    HRA04_1$3         -2.259      0.471     -4.793      0.000
    HRA04_1$4         -1.006      0.472     -2.132      0.033
    HRA05_1$1         -2.731      0.522     -5.228      0.000
    HRA05_1$2         -1.420      0.544     -2.611      0.009
    HRA05_1$3         -0.531      0.539     -0.984      0.325
    HRA05_1$4          0.479      0.535      0.895      0.371
    HRA06_1$1         -1.488      0.512     -2.907      0.004
    HRA06_1$2         -0.063      0.501     -0.125      0.901
    HRA06_1$3          0.981      0.509      1.925      0.054
    HRA06_1$4          1.837      0.510      3.600      0.000
    HRA07_1$1         -3.137      0.563     -5.570      0.000
    HRA07_1$2         -2.085      0.518     -4.021      0.000
    HRA07_1$3         -1.087      0.511     -2.127      0.033
    HRA07_1$4         -0.094      0.507     -0.185      0.853
    HRA08_1$1         -3.531      0.579     -6.102      0.000
    HRA08_1$2         -2.737      0.557     -4.915      0.000
    HRA08_1$3         -2.092      0.572     -3.654      0.000
    HRA08_1$4         -0.970      0.566     -1.716      0.086
    HRA09_1$1         -3.104      0.525     -5.909      0.000
    HRA09_1$2         -1.610      0.519     -3.105      0.002
    HRA09_1$3         -0.375      0.520     -0.721      0.471
    HRA09_1$4          0.933      0.518      1.802      0.072
    HLC01_1$1         -1.379      0.466     -2.957      0.003
    HLC01_1$2         -0.536      0.444     -1.206      0.228
    HLC01_1$3          0.160      0.456      0.351      0.726
    HLC01_1$4          0.966      0.461      2.093      0.036
    HLC01_1$5          2.607      0.487      5.353      0.000
    HLC02_1$1         -2.150      0.532     -4.042      0.000
    HLC02_1$2         -1.048      0.467     -2.242      0.025
    HLC02_1$3         -0.292      0.454     -0.643      0.520
    HLC02_1$4          0.553      0.463      1.195      0.232
    HLC02_1$5          1.930      0.470      4.108      0.000
    HLC03_1$1         -3.344      0.513     -6.517      0.000
    HLC03_1$2         -2.291      0.498     -4.599      0.000
    HLC03_1$3         -1.568      0.488     -3.216      0.001
    HLC03_1$4         -0.423      0.492     -0.860      0.390
    HLC03_1$5          1.023      0.489      2.091      0.037
    HLC04_1$1         -2.688      0.470     -5.726      0.000
    HLC04_1$2         -1.985      0.447     -4.440      0.000
    HLC04_1$3         -1.207      0.454     -2.660      0.008
    HLC04_1$4         -0.064      0.449     -0.142      0.887
    HLC04_1$5          1.340      0.465      2.880      0.004
    HLC05_1$1         -3.671      0.525     -6.987      0.000
    HLC05_1$2         -3.280      0.539     -6.086      0.000
    HLC05_1$3         -2.016      0.521     -3.869      0.000
    HLC05_1$4         -0.712      0.513     -1.386      0.166
    PB01_2$1          -0.424      0.670     -0.632      0.527
    PB01_2$2           0.830      0.685      1.212      0.226
    PB01_2$3           1.409      0.682      2.065      0.039
    PB01_2$4           2.551      0.671      3.802      0.000
    PB02_2$1          -2.552      0.607     -4.207      0.000
    PB02_2$2          -2.041      0.598     -3.411      0.001
    PB02_2$3          -1.494      0.583     -2.563      0.010
    PB02_2$4          -0.418      0.571     -0.732      0.464
    PB03_2$1          -2.049      0.651     -3.147      0.002
    PB03_2$2          -0.662      0.645     -1.026      0.305
    PB03_2$3          -0.047      0.644     -0.073      0.942
    PB03_2$4           0.990      0.629      1.574      0.115
    PB04_2$1          -1.610      0.666     -2.418      0.016
    PB04_2$2          -0.865      0.662     -1.306      0.192
    PB04_2$3          -0.305      0.667     -0.458      0.647
    PB04_2$4           0.636      0.657      0.967      0.333
    PB05_2$1          -0.510      0.598     -0.852      0.394
    PB05_2$2           0.344      0.598      0.575      0.565
    PB05_2$3           0.974      0.599      1.628      0.104
    PB05_2$4           1.837      0.594      3.091      0.002
    PB06_2$1           0.398      0.627      0.635      0.526
    PB06_2$2           1.361      0.629      2.162      0.031
    PB06_2$3           2.119      0.637      3.326      0.001
    PB06_2$4           2.998      0.646      4.640      0.000
    PB07_2$1          -0.155      0.654     -0.236      0.813
    PB07_2$2           0.723      0.659      1.098      0.272
    PB07_2$3           1.365      0.651      2.096      0.036
    PB07_2$4           2.043      0.650      3.143      0.002
    PB08_2$1          -0.194      0.792     -0.244      0.807
    PB08_2$2           0.634      0.774      0.820      0.412
    PB08_2$3           1.288      0.760      1.694      0.090
    PB08_2$4           2.183      0.763      2.861      0.004
    TA01_2$1          -0.704      0.565     -1.246      0.213
    TA01_2$2           0.353      0.572      0.618      0.537
    TA01_2$3           1.158      0.577      2.008      0.045
    TA01_2$4           2.606      1.829      1.425      0.154
    TA02_2$1          -2.257      0.615     -3.667      0.000
    TA02_2$2          -1.092      0.599     -1.822      0.068
    TA02_2$3          -0.185      0.600     -0.309      0.757
    TA02_2$4           0.918      0.612      1.500      0.134
    TA03_2$1          -1.255      0.507     -2.476      0.013
    TA03_2$2          -0.253      0.513     -0.493      0.622
    TA03_2$3           0.666      0.515      1.294      0.196
    TA03_2$4           1.795      0.522      3.439      0.001
    TA04_2$1          -1.148      0.681     -1.687      0.092
    TA04_2$2          -0.312      0.678     -0.461      0.645
    TA04_2$3           0.268      0.678      0.395      0.693
    TA04_2$4           1.373      0.688      1.995      0.046
    TA05_2$1          -0.524      0.635     -0.824      0.410
    TA05_2$2           0.633      0.634      0.998      0.318
    TA05_2$3           1.375      0.614      2.238      0.025
    TA05_2$4           2.590      0.854      3.032      0.002

 Variances
    SUBDIS_2           0.645      0.049     13.165      0.000
    HRA                0.195      0.041      4.806      0.000
    HLC                0.221      0.051      4.329      0.000

 Residual Variances
    CAMEAN_2           1.168      0.077     15.095      0.000
    TA                 0.410      0.062      6.652      0.000
    PB                 0.436      0.063      6.945      0.000


STANDARDIZED MODEL RESULTS


STDYX Standardization

                                                    Two-Tailed
                    Estimate       S.E.  Est./S.E.    P-Value

 HRA      BY
    HRA01_1            0.441      0.047      9.367      0.000
    HRA02_1            0.638      0.047     13.527      0.000
    HRA03_1            0.554      0.040     13.956      0.000
    HRA04_1            0.496      0.042     11.883      0.000
    HRA05_1            0.593      0.044     13.428      0.000
    HRA06_1            0.519      0.045     11.561      0.000
    HRA07_1            0.634      0.041     15.286      0.000
    HRA08_1            0.677      0.043     15.744      0.000
    HRA09_1            0.623      0.039     16.144      0.000

 HLC      BY
    HLC01_1            0.471      0.054      8.778      0.000
    HLC02_1            0.498      0.071      7.054      0.000
    HLC03_1            0.592      0.048     12.375      0.000
    HLC04_1            0.631      0.047     13.545      0.000
    HLC05_1            0.605      0.063      9.585      0.000

 TA       BY
    TA01_2             0.650      0.050     12.950      0.000
    TA02_2             0.454      0.087      5.217      0.000
    TA03_2             0.643      0.040     16.182      0.000
    TA04_2             0.800      0.040     19.987      0.000
    TA05_2             0.879      0.036     24.173      0.000

 PB       BY
    PB01_2             0.713      0.045     15.772      0.000
    PB02_2             0.557      0.065      8.558      0.000
    PB03_2             0.760      0.043     17.525      0.000
    PB04_2             0.657      0.043     15.120      0.000
    PB05_2             0.573      0.049     11.800      0.000
    PB06_2             0.711      0.040     17.959      0.000
    PB07_2             0.590      0.053     11.177      0.000
    PB08_2             0.722      0.046     15.597      0.000

 PB       ON
    HRA                0.231      0.073      3.160      0.002
    HLC               -0.052      0.082     -0.629      0.529
    TA                 0.172      0.071      2.436      0.015

 TA       ON
    HRA               -0.078      0.057     -1.376      0.169

 PB       ON
    CAMEAN_2           0.244      0.070      3.474      0.001
    SEX_1              0.041      0.053      0.780      0.435
    AGE_1              0.273      0.063      4.360      0.000
    RESIDE_1           0.048      0.072      0.668      0.504
    EDUCAT_1          -0.053      0.059     -0.893      0.372
    SUBDIS_2          -0.001      0.053     -0.026      0.979

 TA       ON
    SEX_1              0.173      0.058      2.985      0.003
    AGE_1              0.008      0.056      0.148      0.882
    RESIDE_1          -0.033      0.057     -0.573      0.566
    EDUCAT_1          -0.074      0.058     -1.278      0.201
    SUBDIS_2          -0.069      0.058     -1.188      0.235

 CAMEAN_2 ON
    HLC                0.149      0.069      2.173      0.030

 CAMEAN_2 ON
    SEX_1             -0.091      0.054     -1.679      0.093
    AGE_1              0.042      0.044      0.965      0.334
    RESIDE_1          -0.091      0.045     -2.013      0.044
    EDUCAT_1          -0.052      0.050     -1.028      0.304
    SUBDIS_2           0.039      0.051      0.753      0.452

 TA       WITH
    CAMEAN_2          -0.529      0.044    -11.979      0.000

 HLC      WITH
    HRA                0.284      0.066      4.273      0.000

 SUBDIS_2 WITH
    HRA                0.036      0.051      0.711      0.477
    HLC                0.198      0.067      2.968      0.003

 HRA07_1  WITH
    HRA08_1            0.270      0.085      3.190      0.001

 HLC01_1  WITH
    HLC02_1            0.210      0.065      3.244      0.001

 HLC02_1  WITH
    HLC05_1           -0.184      0.086     -2.146      0.032

 TA02_2   WITH
    TA03_2             0.132      0.083      1.593      0.111
    TA05_2            -0.225      0.145     -1.552      0.121
    TA04_2            -0.134      0.129     -1.043      0.297

 TA01_2   WITH
    TA05_2             0.198      0.117      1.684      0.092

 PB05_2   WITH
    PB06_2             0.292      0.087      3.355      0.001
    PB07_2             0.383      0.068      5.626      0.000

 PB01_2   WITH
    PB03_2             0.246      0.090      2.733      0.006

 PB06_2   WITH
    PB07_2             0.213      0.074      2.880      0.004

 PB03_2   WITH
    PB08_2            -0.267      0.107     -2.493      0.013

 Means
    SUBDIS_2           5.042      0.511      9.868      0.000

 Intercepts
    CAMEAN_2           4.868      0.513      9.494      0.000

 Thresholds
    HRA01_1$1         -3.964      0.608     -6.520      0.000
    HRA01_1$2         -2.008      0.546     -3.678      0.000
    HRA01_1$3         -1.040      0.533     -1.951      0.051
    HRA01_1$4          0.051      0.542      0.094      0.925
    HRA02_1$1         -2.236      0.629     -3.552      0.000
    HRA02_1$2         -1.285      0.570     -2.253      0.024
    HRA02_1$3          0.163      0.566      0.288      0.773
    HRA03_1$1         -2.674      0.497     -5.380      0.000
    HRA03_1$2         -1.456      0.495     -2.940      0.003
    HRA03_1$3         -0.072      0.492     -0.146      0.884
    HRA04_1$1         -4.252      0.478     -8.904      0.000
    HRA04_1$2         -3.408      0.481     -7.088      0.000
    HRA04_1$3         -2.259      0.471     -4.793      0.000
    HRA04_1$4         -1.006      0.472     -2.132      0.033
    HRA05_1$1         -2.731      0.522     -5.228      0.000
    HRA05_1$2         -1.420      0.544     -2.611      0.009
    HRA05_1$3         -0.531      0.539     -0.984      0.325
    HRA05_1$4          0.479      0.535      0.895      0.371
    HRA06_1$1         -1.488      0.512     -2.907      0.004
    HRA06_1$2         -0.063      0.501     -0.125      0.901
    HRA06_1$3          0.981      0.509      1.925      0.054
    HRA06_1$4          1.837      0.510      3.600      0.000
    HRA07_1$1         -3.137      0.563     -5.570      0.000
    HRA07_1$2         -2.085      0.518     -4.021      0.000
    HRA07_1$3         -1.087      0.511     -2.127      0.033
    HRA07_1$4         -0.094      0.507     -0.185      0.853
    HRA08_1$1         -3.531      0.579     -6.102      0.000
    HRA08_1$2         -2.737      0.557     -4.915      0.000
    HRA08_1$3         -2.092      0.572     -3.654      0.000
    HRA08_1$4         -0.970      0.566     -1.716      0.086
    HRA09_1$1         -3.104      0.525     -5.909      0.000
    HRA09_1$2         -1.610      0.519     -3.105      0.002
    HRA09_1$3         -0.375      0.520     -0.721      0.471
    HRA09_1$4          0.933      0.518      1.802      0.072
    HLC01_1$1         -1.379      0.466     -2.957      0.003
    HLC01_1$2         -0.536      0.444     -1.206      0.228
    HLC01_1$3          0.160      0.456      0.351      0.726
    HLC01_1$4          0.966      0.461      2.093      0.036
    HLC01_1$5          2.607      0.487      5.353      0.000
    HLC02_1$1         -2.150      0.532     -4.042      0.000
    HLC02_1$2         -1.048      0.467     -2.242      0.025
    HLC02_1$3         -0.292      0.454     -0.643      0.520
    HLC02_1$4          0.553      0.463      1.195      0.232
    HLC02_1$5          1.930      0.470      4.108      0.000
    HLC03_1$1         -3.344      0.513     -6.517      0.000
    HLC03_1$2         -2.291      0.498     -4.599      0.000
    HLC03_1$3         -1.568      0.488     -3.216      0.001
    HLC03_1$4         -0.423      0.492     -0.860      0.390
    HLC03_1$5          1.023      0.489      2.091      0.037
    HLC04_1$1         -2.688      0.470     -5.726      0.000
    HLC04_1$2         -1.985      0.447     -4.440      0.000
    HLC04_1$3         -1.207      0.454     -2.660      0.008
    HLC04_1$4         -0.064      0.449     -0.142      0.887
    HLC04_1$5          1.340      0.465      2.880      0.004
    HLC05_1$1         -3.671      0.525     -6.987      0.000
    HLC05_1$2         -3.280      0.539     -6.086      0.000
    HLC05_1$3         -2.016      0.521     -3.869      0.000
    HLC05_1$4         -0.712      0.513     -1.386      0.166
    PB01_2$1          -0.413      0.650     -0.636      0.525
    PB01_2$2           0.810      0.661      1.225      0.220
    PB01_2$3           1.374      0.657      2.093      0.036
    PB01_2$4           2.488      0.644      3.865      0.000
    PB02_2$1          -2.513      0.599     -4.193      0.000
    PB02_2$2          -2.010      0.591     -3.404      0.001
    PB02_2$3          -1.471      0.574     -2.564      0.010
    PB02_2$4          -0.411      0.560     -0.734      0.463
    PB03_2$1          -1.992      0.637     -3.125      0.002
    PB03_2$2          -0.643      0.625     -1.028      0.304
    PB03_2$3          -0.046      0.622     -0.074      0.941
    PB03_2$4           0.962      0.604      1.594      0.111
    PB04_2$1          -1.576      0.652     -2.418      0.016
    PB04_2$2          -0.847      0.647     -1.308      0.191
    PB04_2$3          -0.299      0.651     -0.459      0.646
    PB04_2$4           0.623      0.640      0.972      0.331
    PB05_2$1          -0.502      0.586     -0.856      0.392
    PB05_2$2           0.339      0.585      0.579      0.563
    PB05_2$3           0.959      0.585      1.639      0.101
    PB05_2$4           1.807      0.580      3.115      0.002
    PB06_2$1           0.388      0.608      0.639      0.523
    PB06_2$2           1.327      0.610      2.176      0.030
    PB06_2$3           2.067      0.618      3.344      0.001
    PB06_2$4           2.925      0.628      4.659      0.000
    PB07_2$1          -0.152      0.640     -0.238      0.812
    PB07_2$2           0.711      0.643      1.106      0.269
    PB07_2$3           1.342      0.635      2.114      0.035
    PB07_2$4           2.008      0.632      3.176      0.001
    PB08_2$1          -0.189      0.768     -0.246      0.806
    PB08_2$2           0.618      0.749      0.826      0.409
    PB08_2$3           1.255      0.735      1.708      0.088
    PB08_2$4           2.128      0.736      2.890      0.004
    TA01_2$1          -0.700      0.561     -1.248      0.212
    TA01_2$2           0.351      0.566      0.620      0.535
    TA01_2$3           1.150      0.570      2.019      0.044
    TA01_2$4           2.588      1.804      1.435      0.151
    TA02_2$1          -2.249      0.613     -3.668      0.000
    TA02_2$2          -1.088      0.596     -1.824      0.068
    TA02_2$3          -0.185      0.596     -0.310      0.757
    TA02_2$4           0.915      0.609      1.504      0.133
    TA03_2$1          -1.246      0.503     -2.480      0.013
    TA03_2$2          -0.251      0.508     -0.495      0.621
    TA03_2$3           0.661      0.509      1.300      0.194
    TA03_2$4           1.783      0.515      3.465      0.001
    TA04_2$1          -1.136      0.672     -1.690      0.091
    TA04_2$2          -0.309      0.667     -0.463      0.643
    TA04_2$3           0.265      0.666      0.398      0.691
    TA04_2$4           1.359      0.673      2.018      0.044
    TA05_2$1          -0.517      0.624     -0.829      0.407
    TA05_2$2           0.625      0.621      1.007      0.314
    TA05_2$3           1.358      0.600      2.262      0.024
    TA05_2$4           2.557      0.824      3.103      0.002

 Variances
    SUBDIS_2           1.000      0.000    999.000    999.000
    HRA                1.000      0.000    999.000    999.000
    HLC                1.000      0.000    999.000    999.000

 Residual Variances
    CAMEAN_2           0.952      0.027     34.797      0.000
    TA                 0.956      0.024     39.159      0.000
    PB                 0.816      0.049     16.547      0.000


R-SQUARE

    Observed                                        Two-Tailed   Residual
    Variable        Estimate       S.E.  Est./S.E.    P-Value    Variance

    HRA01_1            0.195      0.041      4.806      0.000      0.805
    HRA02_1            0.407      0.060      6.794      0.000      0.593
    HRA03_1            0.307      0.044      6.947      0.000      0.693
    HRA04_1            0.246      0.042      5.892      0.000      0.754
    HRA05_1            0.352      0.053      6.667      0.000      0.648
    HRA06_1            0.269      0.048      5.648      0.000      0.731
    HRA07_1            0.402      0.053      7.632      0.000      0.598
    HRA08_1            0.458      0.058      7.841      0.000      0.542
    HRA09_1            0.389      0.047      8.276      0.000      0.611
    HLC01_1            0.221      0.051      4.329      0.000      0.779
    HLC02_1            0.248      0.069      3.597      0.000      0.752
    HLC03_1            0.351      0.056      6.248      0.000      0.649
    HLC04_1            0.398      0.059      6.697      0.000      0.602
    HLC05_1            0.366      0.074      4.950      0.000      0.634
    PB01_2             0.508      0.065      7.811      0.000      0.517
    PB02_2             0.310      0.072      4.306      0.000      0.711
    PB03_2             0.577      0.066      8.734      0.000      0.448
    PB04_2             0.432      0.056      7.728      0.000      0.593
    PB05_2             0.328      0.056      5.871      0.000      0.694
    PB06_2             0.506      0.057      8.952      0.000      0.519
    PB07_2             0.348      0.063      5.481      0.000      0.675
    PB08_2             0.521      0.066      7.830      0.000      0.505
    TA01_2             0.423      0.065      6.506      0.000      0.585
    TA02_2             0.206      0.082      2.517      0.012      0.799
    TA03_2             0.414      0.051      8.128      0.000      0.594
    TA04_2             0.640      0.065      9.900      0.000      0.367
    TA05_2             0.772      0.064     12.093      0.000      0.234
    CAMEAN_2           0.048      0.027      1.743      0.081

     Latent                                         Two-Tailed
    Variable        Estimate       S.E.  Est./S.E.    P-Value

    TA                 0.044      0.024      1.805      0.071
    PB                 0.184      0.049      3.731      0.000


TOTAL, TOTAL INDIRECT, SPECIFIC INDIRECT, AND DIRECT EFFECTS


                                                    Two-Tailed
                    Estimate       S.E.  Est./S.E.    P-Value

Effects from HRA to PB

  Indirect            -0.022      0.023     -0.966      0.334

Effects from HLC to PB

  Indirect             0.056      0.036      1.572      0.116


STANDARDIZED TOTAL, TOTAL INDIRECT, SPECIFIC INDIRECT, AND DIRECT EFFECTS


STDYX Standardization

                                                    Two-Tailed
                    Estimate       S.E.  Est./S.E.    P-Value

Effects from HRA to PB

  Indirect            -0.013      0.013     -1.028      0.304

Effects from HLC to PB

  Indirect             0.036      0.021      1.693      0.090


CONFIDENCE INTERVALS OF MODEL RESULTS

                  Lower .5%  Lower 2.5%    Lower 5%    Estimate    Upper 5%  Upper 2.5%   Upper .5%

 HRA      BY
    HRA01_1          1.000       1.000       1.000       1.000       1.000       1.000       1.000
    HRA02_1          1.095       1.192       1.253       1.446       1.760       1.798       2.144
    HRA03_1          0.927       1.028       1.067       1.255       1.574       1.656       1.726
    HRA04_1          0.691       0.930       0.960       1.124       1.462       1.489       1.579
    HRA05_1          0.988       1.017       1.100       1.344       1.743       1.810       1.889
    HRA06_1          0.827       0.903       0.946       1.175       1.482       1.643       1.883
    HRA07_1          1.065       1.103       1.171       1.437       1.787       1.994       2.027
    HRA08_1          1.006       1.198       1.275       1.533       1.913       2.139       2.342
    HRA09_1          1.043       1.133       1.169       1.412       1.709       1.905       1.987

 HLC      BY
    HLC01_1          1.000       1.000       1.000       1.000       1.000       1.000       1.000
    HLC02_1          0.643       0.706       0.748       1.058       1.406       1.559       1.620
    HLC03_1          0.900       0.931       0.983       1.258       1.584       1.670       1.771
    HLC04_1          0.969       1.040       1.054       1.341       1.717       1.735       1.811
    HLC05_1          0.791       0.899       0.995       1.286       1.609       1.697       1.910

 TA       BY
    TA01_2           1.000       1.000       1.000       1.000       1.000       1.000       1.000
    TA02_2           0.332       0.390       0.491       0.695       0.978       1.018       1.128
    TA03_2           0.768       0.795       0.819       0.989       1.162       1.205       1.253
    TA04_2           0.966       1.021       1.054       1.235       1.476       1.525       1.619
    TA05_2           1.145       1.175       1.206       1.359       1.552       1.591       1.718

 PB       BY
    PB01_2           1.000       1.000       1.000       1.000       1.000       1.000       1.000
    PB02_2           0.537       0.556       0.582       0.774       0.939       0.977       1.043
    PB03_2           0.890       0.904       0.933       1.069       1.211       1.267       1.298
    PB04_2           0.695       0.746       0.790       0.918       1.023       1.047       1.078
    PB05_2           0.579       0.595       0.635       0.796       0.971       1.003       1.038
    PB06_2           0.775       0.832       0.857       0.997       1.159       1.179       1.231
    PB07_2           0.572       0.657       0.690       0.820       0.997       1.049       1.084
    PB08_2           0.807       0.830       0.850       1.012       1.141       1.206       1.289

 PB       ON
    HRA              0.066       0.163       0.200       0.382       0.608       0.692       0.702
    HLC             -0.475      -0.340      -0.292      -0.080       0.133       0.161       0.244
    TA               0.046       0.052       0.090       0.192       0.339       0.392       0.446

 TA       ON
    HRA             -0.333      -0.328      -0.283      -0.115       0.018       0.059       0.071

 PB       ON
    CAMEAN_2         0.037       0.054       0.079       0.161       0.234       0.245       0.256
    SEX_1           -0.162      -0.137      -0.073       0.063       0.182       0.188       0.249
    AGE_1            0.011       0.013       0.015       0.025       0.035       0.037       0.038
    RESIDE_1        -0.201      -0.146      -0.099       0.075       0.280       0.349       0.356
    EDUCAT_1        -0.210      -0.166      -0.144      -0.048       0.038       0.053       0.059
    SUBDIS_2        -0.167      -0.112      -0.078      -0.001       0.077       0.095       0.097

 TA       ON
    SEX_1            0.011       0.076       0.098       0.236       0.371       0.404       0.415
    AGE_1           -0.014      -0.008      -0.007       0.001       0.008       0.011       0.014
    RESIDE_1        -0.247      -0.215      -0.146      -0.045       0.094       0.119       0.128
    EDUCAT_1        -0.235      -0.155      -0.141      -0.061       0.016       0.031       0.043
    SUBDIS_2        -0.209      -0.150      -0.140      -0.056       0.030       0.047       0.052

 CAMEAN_2 ON
    HLC             -0.153       0.007       0.058       0.351       0.602       0.694       0.748

 CAMEAN_2 ON
    SEX_1           -0.479      -0.436      -0.414      -0.210      -0.020       0.071       0.088
    AGE_1           -0.015      -0.007      -0.004       0.006       0.016       0.018       0.022
    RESIDE_1        -0.495      -0.459      -0.418      -0.215      -0.064      -0.031       0.020
    EDUCAT_1        -0.232      -0.196      -0.177      -0.071       0.062       0.086       0.100
    SUBDIS_2        -0.150      -0.093      -0.068       0.053       0.201       0.213       0.224

 TA       WITH
    CAMEAN_2        -0.521      -0.483      -0.452      -0.366      -0.293      -0.273      -0.249

 HLC      WITH
    HRA              0.010       0.023       0.030       0.059       0.079       0.086       0.104

 SUBDIS_2 WITH
    HRA             -0.034      -0.023      -0.015       0.013       0.041       0.051       0.055
    HLC              0.001       0.026       0.035       0.075       0.117       0.125       0.136

 HRA07_1  WITH
    HRA08_1          0.018       0.047       0.060       0.154       0.242       0.259       0.266

 HLC01_1  WITH
    HLC02_1          0.031       0.049       0.079       0.161       0.253       0.260       0.275

 HLC02_1  WITH
    HLC05_1         -0.256      -0.249      -0.235      -0.127      -0.049      -0.024       0.003

 TA02_2   WITH
    TA03_2          -0.047      -0.010      -0.007       0.091       0.192       0.207       0.219
    TA05_2          -0.227      -0.210      -0.183      -0.097      -0.025      -0.012       0.049
    TA04_2          -0.218      -0.209      -0.179      -0.073       0.027       0.061       0.095

 TA01_2   WITH
    TA05_2          -0.037      -0.013      -0.001       0.073       0.163       0.176       0.183

 PB05_2   WITH
    PB06_2          -0.001       0.034       0.053       0.175       0.252       0.273       0.295
    PB07_2           0.103       0.151       0.168       0.262       0.349       0.358       0.365

 PB01_2   WITH
    PB03_2          -0.017       0.028       0.040       0.118       0.211       0.220       0.251

 PB06_2   WITH
    PB07_2          -0.009       0.017       0.042       0.126       0.185       0.218       0.229

 PB03_2   WITH
    PB08_2          -0.249      -0.223      -0.203      -0.127      -0.057      -0.042      -0.019

 Means
    SUBDIS_2         3.072       3.414       3.540       4.049       4.697       4.831       4.952

 Intercepts
    CAMEAN_2         3.740       4.259       4.512       5.390       6.311       6.537       6.606

 Thresholds
    HRA01_1$        -5.941      -5.525      -5.196      -3.964      -3.098      -2.851      -2.680
    HRA01_1$        -3.656      -3.372      -3.097      -2.008      -1.302      -1.157      -0.899
    HRA01_1$        -2.613      -2.340      -1.965      -1.040      -0.337      -0.266       0.038
    HRA01_1$        -1.617      -1.200      -0.920       0.051       0.745       0.944       1.239
    HRA02_1$        -3.818      -3.657      -3.414      -2.236      -1.472      -1.008      -0.855
    HRA02_1$        -2.905      -2.572      -2.370      -1.285      -0.526      -0.179      -0.143
    HRA02_1$        -1.329      -1.019      -0.894       0.163       0.927       1.262       1.350
    HRA03_1$        -3.920      -3.646      -3.497      -2.674      -1.899      -1.735      -1.585
    HRA03_1$        -2.760      -2.449      -2.279      -1.456      -0.690      -0.506      -0.275
    HRA03_1$        -1.281      -1.015      -0.813      -0.072       0.761       0.976       1.076
    HRA04_1$        -5.687      -5.212      -5.033      -4.252      -3.471      -3.286      -3.223
    HRA04_1$        -4.939      -4.403      -4.220      -3.408      -2.713      -2.515      -2.444
    HRA04_1$        -3.880      -3.335      -3.112      -2.259      -1.544      -1.435      -1.314
    HRA04_1$        -2.524      -2.073      -1.808      -1.006      -0.311      -0.188      -0.034
    HRA05_1$        -4.635      -3.773      -3.647      -2.731      -1.855      -1.667      -1.591
    HRA05_1$        -3.471      -2.863      -2.555      -1.420      -0.633      -0.467      -0.356
    HRA05_1$        -2.504      -1.938      -1.669      -0.531       0.281       0.388       0.527
    HRA05_1$        -1.439      -0.919      -0.681       0.479       1.262       1.391       1.535
    HRA06_1$        -3.132      -2.858      -2.434      -1.488      -0.736      -0.633      -0.624
    HRA06_1$        -1.703      -1.481      -1.045      -0.063       0.641       0.772       0.827
    HRA06_1$        -0.656      -0.385       0.002       0.981       1.726       1.881       1.970
    HRA06_1$         0.135       0.459       0.977       1.837       2.500       2.715       2.811
    HRA07_1$        -4.862      -4.445      -4.106      -3.137      -2.381      -1.981      -1.894
    HRA07_1$        -3.944      -3.312      -3.103      -2.085      -1.440      -1.075      -0.919
    HRA07_1$        -2.871      -2.270      -2.142      -1.087      -0.432      -0.122      -0.038
    HRA07_1$        -1.869      -1.337      -1.133      -0.094       0.584       0.858       1.029
    HRA08_1$        -5.267      -4.862      -4.656      -3.531      -2.756      -2.547      -2.480
    HRA08_1$        -4.484      -4.005      -3.786      -2.737      -2.070      -1.847      -1.824
    HRA08_1$        -3.794      -3.546      -3.158      -2.092      -1.335      -1.245      -1.114
    HRA08_1$        -2.624      -2.247      -2.123      -0.970      -0.296      -0.157       0.070
    HRA09_1$        -4.517      -4.263      -4.168      -3.104      -2.414      -2.277      -2.060
    HRA09_1$        -3.049      -3.014      -2.733      -1.610      -1.014      -0.909      -0.858
    HRA09_1$        -1.821      -1.759      -1.471      -0.375       0.212       0.293       0.387
    HRA09_1$        -0.476      -0.366      -0.163       0.933       1.526       1.603       1.769
    HLC01_1$        -2.842      -2.184      -1.985      -1.379      -0.541      -0.312      -0.221
    HLC01_1$        -1.858      -1.334      -1.073      -0.536       0.254       0.469       0.509
    HLC01_1$        -0.958      -0.592      -0.497       0.160       0.974       1.231       1.287
    HLC01_1$        -0.182       0.225       0.337       0.966       1.817       2.036       2.105
    HLC01_1$         1.377       1.722       2.046       2.607       3.552       3.728       3.771
    HLC02_1$        -3.340      -3.318      -3.098      -2.150      -1.337      -1.289      -1.196
    HLC02_1$        -2.015      -1.980      -1.890      -1.048      -0.343      -0.200      -0.140
    HLC02_1$        -1.272      -1.165      -1.090      -0.292       0.393       0.557       0.660
    HLC02_1$        -0.420      -0.301      -0.241       0.553       1.241       1.428       1.503
    HLC02_1$         0.889       0.974       1.112       1.930       2.611       2.832       2.939
    HLC03_1$        -4.539      -4.264      -3.999      -3.344      -2.330      -2.205      -2.140
    HLC03_1$        -3.565      -3.119      -3.047      -2.291      -1.373      -1.282      -1.092
    HLC03_1$        -2.837      -2.460      -2.262      -1.568      -0.685      -0.544      -0.417
    HLC03_1$        -1.682      -1.346      -1.077      -0.423       0.506       0.578       0.741
    HLC03_1$        -0.250       0.101       0.370       1.023       1.949       2.064       2.163
    HLC04_1$        -3.765      -3.648      -3.420      -2.688      -1.993      -1.478      -1.454
    HLC04_1$        -3.053      -2.908      -2.599      -1.985      -1.257      -0.937      -0.618
    HLC04_1$        -2.303      -2.119      -1.821      -1.207      -0.501      -0.108       0.152
    HLC04_1$        -1.205      -0.941      -0.689      -0.064       0.690       0.882       1.331
    HLC04_1$         0.201       0.496       0.700       1.340       2.153       2.295       2.647
    HLC05_1$        -4.912      -4.760      -4.556      -3.671      -2.888      -2.740      -2.407
    HLC05_1$        -4.530      -4.410      -4.243      -3.280      -2.511      -2.390      -2.246
    HLC05_1$        -3.397      -3.078      -2.979      -2.016      -1.232      -1.100      -0.883
    HLC05_1$        -1.938      -1.750      -1.631      -0.712       0.028       0.239       0.362
    PB01_2$1        -2.461      -1.842      -1.476      -0.424       0.566       0.687       0.811
    PB01_2$2        -1.326      -0.608      -0.348       0.830       1.938       2.092       2.162
    PB01_2$3        -0.687       0.037       0.273       1.409       2.540       2.668       2.718
    PB01_2$4         0.509       1.110       1.423       2.551       3.663       3.835       3.896
    PB02_2$1        -4.030      -3.713      -3.549      -2.552      -1.473      -1.271      -1.113
    PB02_2$2        -3.280      -3.206      -3.007      -2.041      -1.038      -0.752      -0.649
    PB02_2$3        -2.746      -2.622      -2.407      -1.494      -0.473      -0.336       0.026
    PB02_2$4        -1.657      -1.534      -1.314      -0.418       0.533       0.742       1.069
    PB03_2$1        -4.162      -3.640      -3.010      -2.049      -0.953      -0.845      -0.643
    PB03_2$2        -2.740      -2.486      -1.736      -0.662       0.360       0.403       0.672
    PB03_2$3        -2.128      -1.728      -1.145      -0.047       0.926       1.024       1.269
    PB03_2$4        -1.014      -0.673      -0.040       0.990       2.034       2.091       2.300
    PB04_2$1        -3.562      -3.112      -2.640      -1.610      -0.683      -0.194       0.026
    PB04_2$2        -2.915      -2.361      -1.893      -0.865       0.035       0.510       0.620
    PB04_2$3        -2.419      -1.798      -1.353      -0.305       0.624       1.086       1.218
    PB04_2$4        -1.339      -0.781      -0.385       0.636       1.624       2.023       2.237
    PB05_2$1        -2.396      -2.082      -1.501      -0.510       0.423       0.570       0.710
    PB05_2$2        -1.723      -1.187      -0.768       0.344       1.234       1.491       1.510
    PB05_2$3        -1.102      -0.645      -0.083       0.974       1.815       2.093       2.124
    PB05_2$4        -0.140       0.218       0.773       1.837       2.790       2.975       2.976
    PB06_2$1        -1.437      -0.746      -0.595       0.398       1.347       1.704       1.823
    PB06_2$2        -0.488       0.084       0.329       1.361       2.320       2.558       2.653
    PB06_2$3         0.254       0.753       1.122       2.119       3.062       3.330       3.620
    PB06_2$4         1.145       1.685       1.974       2.998       4.031       4.249       4.343
    PB07_2$1        -2.448      -1.619      -1.280      -0.155       0.834       0.930       1.401
    PB07_2$2        -1.647      -0.642      -0.377       0.723       1.654       1.960       2.382
    PB07_2$3        -0.939      -0.049       0.270       1.365       2.299       2.568       2.985
    PB07_2$4        -0.278       0.579       1.066       2.043       2.960       3.222       3.700
    PB08_2$1        -2.749      -1.726      -1.565      -0.194       1.172       1.295       1.322
    PB08_2$2        -1.904      -0.911      -0.713       0.634       1.917       1.990       2.266
    PB08_2$3        -1.180      -0.263       0.033       1.288       2.491       2.641       2.822
    PB08_2$4        -0.219       0.640       0.933       2.183       3.395       3.535       3.781
    TA01_2$1        -2.332      -1.777      -1.543      -0.704       0.241       0.458       0.704
    TA01_2$2        -1.258      -0.649      -0.517       0.353       1.343       1.526       1.850
    TA01_2$3        -0.420      -0.001       0.160       1.158       2.064       2.275       2.635
    TA01_2$4         0.834       1.203       1.586       2.606       7.849       8.415       8.600
    TA02_2$1        -4.326      -3.544      -3.284      -2.257      -1.467      -1.030      -0.725
    TA02_2$2        -3.031      -2.214      -2.038      -1.092      -0.294       0.101       0.378
    TA02_2$3        -2.033      -1.380      -1.112      -0.185       0.690       0.976       1.271
    TA02_2$4        -0.741      -0.131      -0.026       0.918       1.787       2.146       2.630
    TA03_2$1        -2.709      -2.144      -1.936      -1.255      -0.389      -0.065       0.173
    TA03_2$2        -1.661      -1.190      -0.874      -0.253       0.691       0.886       1.140
    TA03_2$3        -0.760      -0.330      -0.025       0.666       1.648       1.791       2.111
    TA03_2$4         0.432       0.762       1.059       1.795       2.736       2.978       3.235
    TA04_2$1        -3.004      -2.538      -2.307      -1.148       0.165       0.340       0.520
    TA04_2$2        -2.129      -1.693      -1.399      -0.312       0.912       1.250       1.439
    TA04_2$3        -1.576      -1.141      -0.914       0.268       1.497       1.823       1.936
    TA04_2$4        -0.418       0.102       0.252       1.373       2.756       2.979       3.114
    TA05_2$1        -1.994      -1.656      -1.527      -0.524       0.512       0.754       1.030
    TA05_2$2        -0.827      -0.492      -0.335       0.633       1.678       1.917       2.190
    TA05_2$3        -0.009       0.262       0.323       1.375       2.324       2.649       2.782
    TA05_2$4         1.128       1.373       1.485       2.590       3.832       4.011       4.280

 Variances
    SUBDIS_2         0.515       0.540       0.559       0.645       0.721       0.743       0.772
    HRA              0.089       0.096       0.128       0.195       0.251       0.282       0.289
    HLC              0.115       0.130       0.155       0.221       0.314       0.337       0.346

 Residual Variances
    CAMEAN_2         0.921       0.996       1.047       1.168       1.295       1.325       1.333
    TA               0.245       0.262       0.309       0.410       0.517       0.536       0.539
    PB               0.306       0.317       0.331       0.436       0.533       0.562       0.606


CONFIDENCE INTERVALS OF STANDARDIZED MODEL RESULTS


STDYX Standardization

                  Lower .5%  Lower 2.5%    Lower 5%    Estimate    Upper 5%  Upper 2.5%   Upper .5%

 HRA      BY
    HRA01_1          0.298       0.310       0.358       0.441       0.501       0.531       0.538
    HRA02_1          0.488       0.542       0.565       0.638       0.715       0.729       0.735
    HRA03_1          0.453       0.479       0.494       0.554       0.623       0.629       0.635
    HRA04_1          0.367       0.420       0.437       0.496       0.566       0.582       0.596
    HRA05_1          0.469       0.504       0.531       0.593       0.669       0.691       0.700
    HRA06_1          0.428       0.444       0.455       0.519       0.601       0.610       0.638
    HRA07_1          0.553       0.555       0.568       0.634       0.698       0.710       0.718
    HRA08_1          0.534       0.592       0.610       0.677       0.745       0.754       0.755
    HRA09_1          0.506       0.529       0.546       0.623       0.669       0.683       0.688

 HLC      BY
    HLC01_1          0.339       0.360       0.393       0.471       0.561       0.581       0.588
    HLC02_1          0.335       0.345       0.368       0.498       0.602       0.615       0.625
    HLC03_1          0.463       0.489       0.508       0.592       0.668       0.676       0.683
    HLC04_1          0.530       0.539       0.561       0.631       0.705       0.728       0.734
    HLC05_1          0.428       0.460       0.479       0.605       0.683       0.704       0.710

 TA       BY
    TA01_2           0.505       0.526       0.572       0.650       0.734       0.746       0.755
    TA02_2           0.205       0.281       0.342       0.454       0.603       0.620       0.663
    TA03_2           0.549       0.565       0.576       0.643       0.704       0.712       0.719
    TA04_2           0.709       0.721       0.742       0.800       0.866       0.885       0.892
    TA05_2           0.793       0.806       0.821       0.879       0.932       0.948       0.962

 PB       BY
    PB01_2           0.612       0.627       0.643       0.713       0.789       0.806       0.818
    PB02_2           0.385       0.399       0.444       0.557       0.666       0.684       0.685
    PB03_2           0.646       0.676       0.689       0.760       0.839       0.844       0.849
    PB04_2           0.478       0.562       0.580       0.657       0.721       0.727       0.733
    PB05_2           0.439       0.470       0.480       0.573       0.652       0.679       0.689
    PB06_2           0.602       0.624       0.653       0.711       0.779       0.781       0.807
    PB07_2           0.464       0.489       0.512       0.590       0.678       0.690       0.716
    PB08_2           0.598       0.626       0.643       0.722       0.792       0.808       0.826

 PB       ON
    HRA              0.039       0.081       0.110       0.231       0.338       0.391       0.398
    HLC             -0.291      -0.245      -0.175      -0.052       0.091       0.099       0.144
    TA               0.044       0.053       0.072       0.172       0.286       0.335       0.380

 TA       ON
    HRA             -0.221      -0.184      -0.173      -0.078       0.011       0.047       0.051

 PB       ON
    CAMEAN_2         0.058       0.078       0.123       0.244       0.354       0.378       0.400
    SEX_1           -0.104      -0.084      -0.048       0.041       0.112       0.131       0.143
    AGE_1            0.114       0.128       0.166       0.273       0.362       0.378       0.385
    RESIDE_1        -0.127      -0.081      -0.061       0.048       0.161       0.222       0.228
    EDUCAT_1        -0.197      -0.180      -0.159      -0.053       0.041       0.056       0.061
    SUBDIS_2        -0.186      -0.106      -0.090      -0.001       0.085       0.099       0.099

 TA       ON
    SEX_1            0.008       0.060       0.074       0.173       0.264       0.270       0.279
    AGE_1           -0.192      -0.105      -0.080       0.008       0.093       0.131       0.162
    RESIDE_1        -0.167      -0.142      -0.113      -0.033       0.066       0.076       0.086
    EDUCAT_1        -0.270      -0.196      -0.178      -0.074       0.017       0.035       0.055
    SUBDIS_2        -0.220      -0.173      -0.156      -0.069       0.037       0.055       0.062

 CAMEAN_2 ON
    HLC             -0.056       0.003       0.025       0.149       0.258       0.268       0.290

 CAMEAN_2 ON
    SEX_1           -0.199      -0.196      -0.183      -0.091      -0.009       0.031       0.037
    AGE_1           -0.107      -0.043      -0.024       0.042       0.115       0.123       0.147
    RESIDE_1        -0.202      -0.188      -0.171      -0.091      -0.028      -0.013       0.008
    EDUCAT_1        -0.164      -0.136      -0.125      -0.052       0.044       0.061       0.071
    SUBDIS_2        -0.107      -0.067      -0.048       0.039       0.140       0.148       0.152

 TA       WITH
    CAMEAN_2        -0.627      -0.614      -0.608      -0.529      -0.458      -0.437      -0.434

 HLC      WITH
    HRA              0.075       0.102       0.172       0.284       0.377       0.397       0.410

 SUBDIS_2 WITH
    HRA             -0.091      -0.065      -0.044       0.036       0.122       0.152       0.164
    HLC              0.003       0.079       0.104       0.198       0.310       0.332       0.379

 HRA07_1  WITH
    HRA08_1          0.049       0.093       0.109       0.270       0.405       0.433       0.454

 HLC01_1  WITH
    HLC02_1          0.043       0.063       0.113       0.210       0.308       0.317       0.332

 HLC02_1  WITH
    HLC05_1         -0.403      -0.394      -0.344      -0.184      -0.065      -0.031       0.005

 TA02_2   WITH
    TA03_2          -0.064      -0.017      -0.011       0.132       0.263       0.282       0.309
    TA05_2          -0.735      -0.557      -0.506      -0.225      -0.071      -0.039       0.117
    TA04_2          -0.446      -0.423      -0.376      -0.134       0.043       0.096       0.147

 TA01_2   WITH
    TA05_2          -0.134      -0.034      -0.005       0.198       0.375       0.394       0.423

 PB05_2   WITH
    PB06_2          -0.001       0.066       0.101       0.292       0.404       0.425       0.455
    PB07_2           0.169       0.243       0.263       0.383       0.496       0.504       0.508

 PB01_2   WITH
    PB03_2          -0.046       0.068       0.085       0.246       0.387       0.413       0.466

 PB06_2   WITH
    PB07_2          -0.017       0.037       0.083       0.213       0.309       0.329       0.376

 PB03_2   WITH
    PB08_2          -0.626      -0.484      -0.437      -0.267      -0.114      -0.079      -0.032

 Means
    SUBDIS_2         3.770       4.191       4.339       5.042       6.076       6.227       6.371

 Intercepts
    CAMEAN_2         3.430       3.919       4.031       4.868       5.714       5.774       5.858

 Thresholds
    HRA01_1$        -5.941      -5.525      -5.196      -3.964      -3.098      -2.851      -2.680
    HRA01_1$        -3.656      -3.372      -3.097      -2.008      -1.302      -1.157      -0.899
    HRA01_1$        -2.613      -2.340      -1.965      -1.040      -0.337      -0.266       0.038
    HRA01_1$        -1.617      -1.200      -0.920       0.051       0.745       0.944       1.239
    HRA02_1$        -3.818      -3.657      -3.414      -2.236      -1.472      -1.008      -0.855
    HRA02_1$        -2.905      -2.572      -2.370      -1.285      -0.526      -0.179      -0.143
    HRA02_1$        -1.329      -1.019      -0.894       0.163       0.927       1.262       1.350
    HRA03_1$        -3.920      -3.646      -3.497      -2.674      -1.899      -1.735      -1.585
    HRA03_1$        -2.760      -2.449      -2.279      -1.456      -0.690      -0.506      -0.275
    HRA03_1$        -1.281      -1.015      -0.813      -0.072       0.761       0.976       1.076
    HRA04_1$        -5.687      -5.212      -5.033      -4.252      -3.471      -3.286      -3.223
    HRA04_1$        -4.939      -4.403      -4.220      -3.408      -2.713      -2.515      -2.444
    HRA04_1$        -3.880      -3.335      -3.112      -2.259      -1.544      -1.435      -1.314
    HRA04_1$        -2.524      -2.073      -1.808      -1.006      -0.311      -0.188      -0.034
    HRA05_1$        -4.635      -3.773      -3.647      -2.731      -1.855      -1.667      -1.591
    HRA05_1$        -3.471      -2.863      -2.555      -1.420      -0.633      -0.467      -0.356
    HRA05_1$        -2.504      -1.938      -1.669      -0.531       0.281       0.388       0.527
    HRA05_1$        -1.439      -0.919      -0.681       0.479       1.262       1.391       1.535
    HRA06_1$        -3.132      -2.858      -2.434      -1.488      -0.736      -0.633      -0.624
    HRA06_1$        -1.703      -1.481      -1.045      -0.063       0.641       0.772       0.827
    HRA06_1$        -0.656      -0.385       0.002       0.981       1.726       1.881       1.970
    HRA06_1$         0.135       0.459       0.977       1.837       2.500       2.715       2.811
    HRA07_1$        -4.862      -4.445      -4.106      -3.137      -2.381      -1.981      -1.894
    HRA07_1$        -3.944      -3.312      -3.103      -2.085      -1.440      -1.075      -0.919
    HRA07_1$        -2.871      -2.270      -2.142      -1.087      -0.432      -0.122      -0.038
    HRA07_1$        -1.869      -1.337      -1.133      -0.094       0.584       0.858       1.029
    HRA08_1$        -5.267      -4.862      -4.656      -3.531      -2.756      -2.547      -2.480
    HRA08_1$        -4.484      -4.005      -3.786      -2.737      -2.070      -1.847      -1.824
    HRA08_1$        -3.794      -3.546      -3.158      -2.092      -1.335      -1.245      -1.114
    HRA08_1$        -2.624      -2.247      -2.123      -0.970      -0.296      -0.157       0.070
    HRA09_1$        -4.517      -4.263      -4.168      -3.104      -2.414      -2.277      -2.060
    HRA09_1$        -3.049      -3.014      -2.733      -1.610      -1.014      -0.909      -0.858
    HRA09_1$        -1.821      -1.759      -1.471      -0.375       0.212       0.293       0.387
    HRA09_1$        -0.476      -0.366      -0.163       0.933       1.526       1.603       1.769
    HLC01_1$        -2.842      -2.184      -1.985      -1.379      -0.541      -0.312      -0.221
    HLC01_1$        -1.858      -1.334      -1.073      -0.536       0.254       0.469       0.509
    HLC01_1$        -0.958      -0.592      -0.497       0.160       0.974       1.231       1.287
    HLC01_1$        -0.182       0.225       0.337       0.966       1.817       2.036       2.105
    HLC01_1$         1.377       1.722       2.046       2.607       3.552       3.728       3.771
    HLC02_1$        -3.340      -3.318      -3.098      -2.150      -1.337      -1.289      -1.196
    HLC02_1$        -2.015      -1.980      -1.890      -1.048      -0.343      -0.200      -0.140
    HLC02_1$        -1.272      -1.165      -1.090      -0.292       0.393       0.557       0.660
    HLC02_1$        -0.420      -0.301      -0.241       0.553       1.241       1.428       1.503
    HLC02_1$         0.889       0.974       1.112       1.930       2.611       2.832       2.939
    HLC03_1$        -4.539      -4.264      -3.999      -3.344      -2.330      -2.205      -2.140
    HLC03_1$        -3.565      -3.119      -3.047      -2.291      -1.373      -1.282      -1.092
    HLC03_1$        -2.837      -2.460      -2.262      -1.568      -0.685      -0.544      -0.417
    HLC03_1$        -1.682      -1.346      -1.077      -0.423       0.506       0.578       0.741
    HLC03_1$        -0.250       0.101       0.370       1.023       1.949       2.064       2.163
    HLC04_1$        -3.765      -3.648      -3.420      -2.688      -1.993      -1.478      -1.454
    HLC04_1$        -3.053      -2.908      -2.599      -1.985      -1.257      -0.937      -0.618
    HLC04_1$        -2.303      -2.119      -1.821      -1.207      -0.501      -0.108       0.152
    HLC04_1$        -1.205      -0.941      -0.689      -0.064       0.690       0.882       1.331
    HLC04_1$         0.201       0.496       0.700       1.340       2.153       2.295       2.647
    HLC05_1$        -4.912      -4.760      -4.556      -3.671      -2.888      -2.740      -2.407
    HLC05_1$        -4.530      -4.410      -4.243      -3.280      -2.511      -2.390      -2.246
    HLC05_1$        -3.397      -3.078      -2.979      -2.016      -1.232      -1.100      -0.883
    HLC05_1$        -1.938      -1.750      -1.631      -0.712       0.028       0.239       0.362
    PB01_2$1        -2.401      -1.791      -1.454      -0.413       0.553       0.658       0.783
    PB01_2$2        -1.254      -0.587      -0.340       0.810       1.879       2.000       2.069
    PB01_2$3        -0.650       0.036       0.267       1.374       2.449       2.577       2.598
    PB01_2$4         0.481       1.079       1.397       2.488       3.533       3.692       3.814
    PB02_2$1        -3.974      -3.676      -3.447      -2.513      -1.441      -1.255      -1.091
    PB02_2$2        -3.234      -3.174      -2.933      -2.010      -1.009      -0.727      -0.638
    PB02_2$3        -2.701      -2.596      -2.368      -1.471      -0.464      -0.325       0.025
    PB02_2$4        -1.634      -1.519      -1.303      -0.411       0.526       0.717       1.049
    PB03_2$1        -4.066      -3.587      -2.930      -1.992      -0.925      -0.815      -0.599
    PB03_2$2        -2.676      -2.449      -1.691      -0.643       0.347       0.393       0.645
    PB03_2$3        -2.079      -1.703      -1.116      -0.046       0.884       0.995       1.197
    PB03_2$4        -0.990      -0.663      -0.038       0.962       1.905       2.006       2.169
    PB04_2$1        -3.495      -3.038      -2.580      -1.576      -0.663      -0.189       0.025
    PB04_2$2        -2.860      -2.320      -1.855      -0.847       0.034       0.497       0.599
    PB04_2$3        -2.374      -1.755      -1.326      -0.299       0.608       1.052       1.176
    PB04_2$4        -1.314      -0.769      -0.377       0.623       1.571       1.950       2.160
    PB05_2$1        -2.357      -2.017      -1.467      -0.502       0.414       0.560       0.692
    PB05_2$2        -1.664      -1.150      -0.746       0.339       1.210       1.453       1.475
    PB05_2$3        -1.064      -0.624      -0.082       0.959       1.781       2.040       2.063
    PB05_2$4        -0.136       0.211       0.751       1.807       2.739       2.877       2.924
    PB06_2$1        -1.373      -0.729      -0.583       0.388       1.303       1.622       1.770
    PB06_2$2        -0.467       0.082       0.325       1.327       2.239       2.527       2.561
    PB06_2$3         0.243       0.735       1.100       2.067       2.964       3.254       3.505
    PB06_2$4         1.094       1.644       1.935       2.925       3.913       4.047       4.267
    PB07_2$1        -2.406      -1.572      -1.268      -0.152       0.802       0.911       1.361
    PB07_2$2        -1.619      -0.632      -0.372       0.711       1.609       1.899       2.317
    PB07_2$3        -0.923      -0.049       0.266       1.342       2.252       2.489       2.904
    PB07_2$4        -0.273       0.570       1.050       2.008       2.893       3.122       3.599
    PB08_2$1        -2.711      -1.638      -1.519      -0.189       1.145       1.228       1.280
    PB08_2$2        -1.878      -0.865      -0.691       0.618       1.859       1.902       2.149
    PB08_2$3        -1.164      -0.250       0.032       1.255       2.408       2.533       2.675
    PB08_2$4        -0.216       0.608       0.903       2.128       3.304       3.393       3.585
    TA01_2$1        -2.322      -1.765      -1.531      -0.700       0.236       0.455       0.697
    TA01_2$2        -1.253      -0.640      -0.513       0.351       1.331       1.513       1.831
    TA01_2$3        -0.418      -0.001       0.160       1.150       2.046       2.256       2.607
    TA01_2$4         0.831       1.194       1.574       2.588       7.797       8.339       8.412
    TA02_2$1        -4.320      -3.533      -3.256      -2.249      -1.461      -1.021      -0.722
    TA02_2$2        -3.026      -2.207      -2.029      -1.088      -0.292       0.101       0.376
    TA02_2$3        -2.030      -1.375      -1.107      -0.185       0.686       0.973       1.266
    TA02_2$4        -0.740      -0.131      -0.025       0.915       1.780       2.138       2.618
    TA03_2$1        -2.683      -2.131      -1.916      -1.246      -0.383      -0.064       0.171
    TA03_2$2        -1.644      -1.183      -0.866      -0.251       0.683       0.877       1.125
    TA03_2$3        -0.752      -0.328      -0.025       0.661       1.628       1.767       2.082
    TA03_2$4         0.428       0.758       1.049       1.783       2.695       2.939       3.184
    TA04_2$1        -2.958      -2.506      -2.294      -1.136       0.161       0.331       0.509
    TA04_2$2        -2.096      -1.672      -1.391      -0.309       0.893       1.214       1.408
    TA04_2$3        -1.552      -1.127      -0.909       0.265       1.462       1.784       1.894
    TA04_2$4        -0.412       0.100       0.251       1.359       2.697       2.906       3.026
    TA05_2$1        -1.977      -1.600      -1.508      -0.517       0.493       0.738       1.008
    TA05_2$2        -0.820      -0.487      -0.333       0.625       1.629       1.865       2.142
    TA05_2$3        -0.009       0.259       0.319       1.358       2.276       2.561       2.721
    TA05_2$4         1.118       1.346       1.434       2.557       3.725       3.926       4.138

 Variances
    SUBDIS_2         1.000       1.000       1.000       1.000       1.000       1.000       1.000
    HRA              1.000       1.000       1.000       1.000       1.000       1.000       1.000
    HLC              1.000       1.000       1.000       1.000       1.000       1.000       1.000

 Residual Variances
    CAMEAN_2         0.836       0.860       0.891       0.952       0.978       0.984       0.985
    TA               0.857       0.879       0.889       0.956       0.975       0.977       0.978
    PB               0.613       0.667       0.704       0.816       0.848       0.860       0.887


CONFIDENCE INTERVALS OF TOTAL, TOTAL INDIRECT, SPECIFIC INDIRECT, AND DIRECT EFFECTS


                  Lower .5%  Lower 2.5%    Lower 5%    Estimate    Upper 5%  Upper 2.5%   Upper .5%

Effects from HRA to PB

  Indirect          -0.121      -0.078      -0.070      -0.022       0.004       0.011       0.017

Effects from HLC to PB

  Indirect          -0.019       0.002       0.008       0.056       0.125       0.140       0.171


CONFIDENCE INTERVALS OF STANDARDIZED TOTAL, TOTAL INDIRECT, SPECIFIC INDIRECT, AND DIRECT EFFECTS


STDYX Standardization

                  Lower .5%  Lower 2.5%    Lower 5%    Estimate    Upper 5%  Upper 2.5%   Upper .5%

Effects from HRA to PB

  Indirect          -0.071      -0.045      -0.039      -0.013       0.002       0.006       0.011

Effects from HLC to PB

  Indirect          -0.012       0.001       0.006       0.036       0.070       0.083       0.102


DIAGRAM INFORMATION

  Use View Diagram under the Diagram menu in the Mplus Editor to view the diagram.
  If running Mplus from the Mplus Diagrammer, the diagram opens automatically.

  Diagram output
    f:\˶ʿ�ļ�\ѧ�����(graduate)\����2-�����µ��������\plos oneͶ��\20240613_last revision\���ӽ���ˮƽΪ���Ʊ���\boo

     Beginning Time:  16:17:22
        Ending Time:  16:18:25
       Elapsed Time:  00:01:03


MUTHEN & MUTHEN
3463 Stoner Ave.
Los Angeles, CA  90066

Tel: (310) 391-9971
Fax: (310) 391-8971
Web: www.StatModel.com
Support: Support@StatModel.com

Copyright (c) 1998-2019 Muthen & Muthen
