# Supplementary material for: Effects of health-related dispositions on citizens’ appraisals toward the COVID-19 pandemic and protective behavior
Source: PLoS One. 2024 Sep 5;19(9):e0305995. doi: 10.1371/journal.pone.0305995 (PMC11376525; doi:10.1371/journal.pone.0305995)
Supplement: S1 File — (ZIP) [file pone.0305995.s001.zip › S1 Zip File/structural model.out]

Mplus VERSION 8.3
MUTHEN & MUTHEN
06/11/2024  10:33 AM

INPUT INSTRUCTIONS

  title:

  data: file is Data for Mplus.dat;

  variable: names are
   HRA01_1 HRA02_1 HRA03_1 HRA04_1 HRA05_1 HRA06_1 HRA07_1 HRA08_1 HRA09_1
   HLC01_1 HLC02_1 HLC03_1 HLC04_1 HLC05_1 sex_1 age_1 reside_1 educat_1 income_1
   PB01_2 PB02_2 PB03_2 PB04_2 PB05_2 PB06_2 PB07_2 PB08_2
   TA01_2 TA02_2 TA03_2 TA04_2 TA05_2 CA01_2 CA02_2R CAmean_2 SubDis_2;


  usevariables are
  HRA01_1 HRA02_1 HRA03_1 HRA04_1 HRA05_1 HRA06_1 HRA07_1 HRA08_1 HRA09_1
   HLC01_1 HLC02_1 HLC03_1 HLC04_1 HLC05_1 sex_1 age_1 reside_1 educat_1
   PB01_2 PB02_2 PB03_2 PB04_2 PB05_2 PB06_2 PB07_2 PB08_2
   TA01_2 TA02_2 TA03_2 TA04_2 TA05_2 CAmean_2 SubDis_2;


  CATEGORICAL =
  HRA01_1 HRA02_1 HRA03_1 HRA04_1 HRA05_1 HRA06_1 HRA07_1 HRA08_1 HRA09_1
   HLC01_1 HLC02_1 HLC03_1 HLC04_1 HLC05_1
   PB01_2 PB02_2 PB03_2 PB04_2 PB05_2 PB06_2 PB07_2 PB08_2
   TA01_2 TA02_2 TA03_2 TA04_2 TA05_2 ;


  missing = all(-9999);


  ANALYSIS:


  model:
  ! HRA cfa
  HRA BY HRA01_1 HRA02_1 HRA03_1 HRA04_1 HRA05_1 HRA06_1 HRA07_1 HRA08_1 HRA09_1;

  HRA07_1 WITH HRA08_1;

  ! HLC cfa
  HLC BY HLC01_1 HLC02_1 HLC03_1 HLC04_1 HLC05_1;

  HLC01_1 WITH HLC02_1;
  HLC02_1 WITH HLC05_1;

  ! TA cfa
  TA BY TA01_2 TA02_2 TA03_2 TA04_2 TA05_2;

  TA02_2 WITH TA03_2;
  TA01_2 WITH TA05_2;
  TA02_2 WITH TA05_2;
  TA02_2 WITH TA04_2;

  ! PB cfa
  PB BY PB01_2 PB02_2 PB03_2 PB04_2 PB05_2 PB06_2 PB07_2 PB08_2;

  PB05_2 WITH PB06_2;
  PB05_2 WITH PB07_2;
  PB01_2 WITH PB03_2;
  PB06_2 WITH PB07_2;
  PB03_2 WITH PB08_2;


  !sem
  PB ON HRA HLC TA CAmean_2;

  TA ON HRA;
  CAmean_2 ON HLC;

  TA WITH CAmean_2;


  PB ON sex_1 age_1 reside_1 educat_1 SubDis_2;
  TA ON sex_1 age_1 reside_1 educat_1 SubDis_2;
  CAmean_2 ON sex_1 age_1 reside_1 educat_1 SubDis_2;

  SubDis_2;


  output:
  stdyx;
  modindices;
  TECH1;
  TECH4;


INPUT READING TERMINATED NORMALLY


SUMMARY OF ANALYSIS

Number of groups                                                 1
Number of observations                                         526

Number of dependent variables                                   28
Number of independent variables                                  5
Number of continuous latent variables                            4

Observed dependent variables

  Continuous
   CAMEAN_2

  Binary and ordered categorical (ordinal)
   HRA01_1     HRA02_1     HRA03_1     HRA04_1     HRA05_1     HRA06_1
   HRA07_1     HRA08_1     HRA09_1     HLC01_1     HLC02_1     HLC03_1
   HLC04_1     HLC05_1     PB01_2      PB02_2      PB03_2      PB04_2
   PB05_2      PB06_2      PB07_2      PB08_2      TA01_2      TA02_2
   TA03_2      TA04_2      TA05_2

Observed independent variables
   SEX_1       AGE_1       RESIDE_1    EDUCAT_1    SUBDIS_2

Continuous latent variables
   HRA         HLC         TA          PB


Estimator                                                    WLSMV
Maximum number of iterations                                  1000
Convergence criterion                                    0.500D-04
Maximum number of steepest descent iterations                   20
Maximum number of iterations for H1                           2000
Convergence criterion for H1                             0.100D-03
Parameterization                                             DELTA
Link                                                        PROBIT

Input data file(s)
  Data for Mplus.dat

Input data format  FREE


SUMMARY OF DATA

     Number of missing data patterns            16


COVARIANCE COVERAGE OF DATA

Minimum covariance coverage value   0.100


     PROPORTION OF DATA PRESENT


           Covariance Coverage
              HRA01_1       HRA02_1       HRA03_1       HRA04_1       HRA05_1
              ________      ________      ________      ________      ________
 HRA01_1        1.000
 HRA02_1        1.000         1.000
 HRA03_1        1.000         1.000         1.000
 HRA04_1        1.000         1.000         1.000         1.000
 HRA05_1        1.000         1.000         1.000         1.000         1.000
 HRA06_1        1.000         1.000         1.000         1.000         1.000
 HRA07_1        1.000         1.000         1.000         1.000         1.000
 HRA08_1        1.000         1.000         1.000         1.000         1.000
 HRA09_1        1.000         1.000         1.000         1.000         1.000
 HLC01_1        1.000         1.000         1.000         1.000         1.000
 HLC02_1        1.000         1.000         1.000         1.000         1.000
 HLC03_1        1.000         1.000         1.000         1.000         1.000
 HLC04_1        1.000         1.000         1.000         1.000         1.000
 HLC05_1        1.000         1.000         1.000         1.000         1.000
 PB01_2         0.753         0.753         0.753         0.753         0.753
 PB02_2         0.757         0.757         0.757         0.757         0.757
 PB03_2         0.755         0.755         0.755         0.755         0.755
 PB04_2         0.656         0.656         0.656         0.656         0.656
 PB05_2         0.762         0.762         0.762         0.762         0.762
 PB06_2         0.762         0.762         0.762         0.762         0.762
 PB07_2         0.760         0.760         0.760         0.760         0.760
 PB08_2         0.656         0.656         0.656         0.656         0.656
 TA01_2         0.764         0.764         0.764         0.764         0.764
 TA02_2         0.764         0.764         0.764         0.764         0.764
 TA03_2         0.764         0.764         0.764         0.764         0.764
 TA04_2         0.764         0.764         0.764         0.764         0.764
 TA05_2         0.764         0.764         0.764         0.764         0.764
 CAMEAN_2       0.764         0.764         0.764         0.764         0.764
 SUBDIS_2       0.764         0.764         0.764         0.764         0.764


           Covariance Coverage
              HRA06_1       HRA07_1       HRA08_1       HRA09_1       HLC01_1
              ________      ________      ________      ________      ________
 HRA06_1        1.000
 HRA07_1        1.000         1.000
 HRA08_1        1.000         1.000         1.000
 HRA09_1        1.000         1.000         1.000         1.000
 HLC01_1        1.000         1.000         1.000         1.000         1.000
 HLC02_1        1.000         1.000         1.000         1.000         1.000
 HLC03_1        1.000         1.000         1.000         1.000         1.000
 HLC04_1        1.000         1.000         1.000         1.000         1.000
 HLC05_1        1.000         1.000         1.000         1.000         1.000
 PB01_2         0.753         0.753         0.753         0.753         0.753
 PB02_2         0.757         0.757         0.757         0.757         0.757
 PB03_2         0.755         0.755         0.755         0.755         0.755
 PB04_2         0.656         0.656         0.656         0.656         0.656
 PB05_2         0.762         0.762         0.762         0.762         0.762
 PB06_2         0.762         0.762         0.762         0.762         0.762
 PB07_2         0.760         0.760         0.760         0.760         0.760
 PB08_2         0.656         0.656         0.656         0.656         0.656
 TA01_2         0.764         0.764         0.764         0.764         0.764
 TA02_2         0.764         0.764         0.764         0.764         0.764
 TA03_2         0.764         0.764         0.764         0.764         0.764
 TA04_2         0.764         0.764         0.764         0.764         0.764
 TA05_2         0.764         0.764         0.764         0.764         0.764
 CAMEAN_2       0.764         0.764         0.764         0.764         0.764
 SUBDIS_2       0.764         0.764         0.764         0.764         0.764


           Covariance Coverage
              HLC02_1       HLC03_1       HLC04_1       HLC05_1       PB01_2
              ________      ________      ________      ________      ________
 HLC02_1        1.000
 HLC03_1        1.000         1.000
 HLC04_1        1.000         1.000         1.000
 HLC05_1        1.000         1.000         1.000         1.000
 PB01_2         0.753         0.753         0.753         0.753         0.753
 PB02_2         0.757         0.757         0.757         0.757         0.749
 PB03_2         0.755         0.755         0.755         0.755         0.745
 PB04_2         0.656         0.656         0.656         0.656         0.644
 PB05_2         0.762         0.762         0.762         0.762         0.751
 PB06_2         0.762         0.762         0.762         0.762         0.751
 PB07_2         0.760         0.760         0.760         0.760         0.749
 PB08_2         0.656         0.656         0.656         0.656         0.646
 TA01_2         0.764         0.764         0.764         0.764         0.753
 TA02_2         0.764         0.764         0.764         0.764         0.753
 TA03_2         0.764         0.764         0.764         0.764         0.753
 TA04_2         0.764         0.764         0.764         0.764         0.753
 TA05_2         0.764         0.764         0.764         0.764         0.753
 CAMEAN_2       0.764         0.764         0.764         0.764         0.753
 SUBDIS_2       0.764         0.764         0.764         0.764         0.753


           Covariance Coverage
              PB02_2        PB03_2        PB04_2        PB05_2        PB06_2
              ________      ________      ________      ________      ________
 PB02_2         0.757
 PB03_2         0.749         0.755
 PB04_2         0.650         0.650         0.656
 PB05_2         0.755         0.753         0.654         0.762
 PB06_2         0.755         0.753         0.654         0.762         0.762
 PB07_2         0.753         0.753         0.652         0.759         0.759
 PB08_2         0.648         0.648         0.587         0.654         0.654
 TA01_2         0.757         0.755         0.656         0.762         0.762
 TA02_2         0.757         0.755         0.656         0.762         0.762
 TA03_2         0.757         0.755         0.656         0.762         0.762
 TA04_2         0.757         0.755         0.656         0.762         0.762
 TA05_2         0.757         0.755         0.656         0.762         0.762
 CAMEAN_2       0.757         0.755         0.656         0.762         0.762
 SUBDIS_2       0.757         0.755         0.656         0.762         0.762


           Covariance Coverage
              PB07_2        PB08_2        TA01_2        TA02_2        TA03_2
              ________      ________      ________      ________      ________
 PB07_2         0.760
 PB08_2         0.656         0.656
 TA01_2         0.760         0.656         0.764
 TA02_2         0.760         0.656         0.764         0.764
 TA03_2         0.760         0.656         0.764         0.764         0.764
 TA04_2         0.760         0.656         0.764         0.764         0.764
 TA05_2         0.760         0.656         0.764         0.764         0.764
 CAMEAN_2       0.760         0.656         0.764         0.764         0.764
 SUBDIS_2       0.760         0.656         0.764         0.764         0.764


           Covariance Coverage
              TA04_2        TA05_2        CAMEAN_2      SUBDIS_2
              ________      ________      ________      ________
 TA04_2         0.764
 TA05_2         0.764         0.764
 CAMEAN_2       0.764         0.764         0.764
 SUBDIS_2       0.764         0.764         0.764         0.764


UNIVARIATE PROPORTIONS AND COUNTS FOR CATEGORICAL VARIABLES

    HRA01_1
      Category 1    0.004            2.000
      Category 2    0.226          119.000
      Category 3    0.354          186.000
      Category 4    0.314          165.000
      Category 5    0.103           54.000
    HRA02_1
      Category 1    0.010            5.000
      Category 2    0.072           38.000
      Category 3    0.439          231.000
      Category 4    0.479          252.000
    HRA03_1
      Category 1    0.019           10.000
      Category 2    0.175           92.000
      Category 3    0.502          264.000
      Category 4    0.304          160.000
    HRA04_1
      Category 1    0.002            1.000
      Category 2    0.017            9.000
      Category 3    0.156           82.000
      Category 4    0.445          234.000
      Category 5    0.380          200.000
    HRA05_1
      Category 1    0.002            1.000
      Category 2    0.053           28.000
      Category 3    0.179           94.000
      Category 4    0.373          196.000
      Category 5    0.394          207.000
    HRA06_1
      Category 1    0.023           12.000
      Category 2    0.259          136.000
      Category 3    0.395          208.000
      Category 4    0.228          120.000
      Category 5    0.095           50.000
    HRA07_1
      Category 1    0.004            2.000
      Category 2    0.049           26.000
      Category 3    0.215          113.000
      Category 4    0.376          198.000
      Category 5    0.356          187.000
    HRA08_1
      Category 1    0.002            1.000
      Category 2    0.015            8.000
      Category 3    0.051           27.000
      Category 4    0.285          150.000
      Category 5    0.646          340.000
    HRA09_1
      Category 1    0.002            1.000
      Category 2    0.078           41.000
      Category 3    0.346          182.000
      Category 4    0.435          229.000
      Category 5    0.139           73.000
    HLC01_1
      Category 1    0.017            9.000
      Category 2    0.084           44.000
      Category 3    0.179           94.000
      Category 4    0.306          161.000
      Category 5    0.382          201.000
      Category 6    0.032           17.000
    HLC02_1
      Category 1    0.011            6.000
      Category 2    0.108           57.000
      Category 3    0.217          114.000
      Category 4    0.327          172.000
      Category 5    0.300          158.000
      Category 6    0.036           19.000
    HLC03_1
      Category 1    0.004            2.000
      Category 2    0.049           26.000
      Category 3    0.133           70.000
      Category 4    0.413          217.000
      Category 5    0.356          187.000
      Category 6    0.046           24.000
    HLC04_1
      Category 1    0.010            5.000
      Category 2    0.040           21.000
      Category 3    0.139           73.000
      Category 4    0.405          213.000
      Category 5    0.354          186.000
      Category 6    0.053           28.000
    HLC05_1
      Category 1    0.004            2.000
      Category 2    0.008            4.000
      Category 3    0.144           76.000
      Category 4    0.456          240.000
      Category 5    0.388          204.000
    PB01_2
      Category 1    0.018            7.000
      Category 2    0.164           65.000
      Category 3    0.179           71.000
      Category 4    0.409          162.000
      Category 5    0.230           91.000
    PB02_2
      Category 1    0.008            3.000
      Category 2    0.020            8.000
      Category 3    0.058           23.000
      Category 4    0.296          118.000
      Category 5    0.618          246.000
    PB03_2
      Category 1    0.003            1.000
      Category 2    0.073           29.000
      Category 3    0.128           51.000
      Category 4    0.373          148.000
      Category 5    0.423          168.000
    PB04_2
      Category 1    0.038           13.000
      Category 2    0.110           38.000
      Category 3    0.162           56.000
      Category 4    0.354          122.000
      Category 5    0.336          116.000
    PB05_2
      Category 1    0.012            5.000
      Category 2    0.065           26.000
      Category 3    0.130           52.000
      Category 4    0.299          120.000
      Category 5    0.494          198.000
    PB06_2
      Category 1    0.035           14.000
      Category 2    0.145           58.000
      Category 3    0.232           93.000
      Category 4    0.307          123.000
      Category 5    0.282          113.000
    PB07_2
      Category 1    0.055           22.000
      Category 2    0.175           70.000
      Category 3    0.225           90.000
      Category 4    0.253          101.000
      Category 5    0.292          117.000
    PB08_2
      Category 1    0.029           10.000
      Category 2    0.107           37.000
      Category 3    0.186           64.000
      Category 4    0.339          117.000
      Category 5    0.339          117.000
    TA01_2
      Category 1    0.311          125.000
      Category 2    0.400          161.000
      Category 3    0.201           81.000
      Category 4    0.085           34.000
      Category 5    0.002            1.000
    TA02_2
      Category 1    0.172           69.000
      Category 2    0.408          164.000
      Category 3    0.284          114.000
      Category 4    0.122           49.000
      Category 5    0.015            6.000
    TA03_2
      Category 1    0.087           35.000
      Category 2    0.271          109.000
      Category 3    0.351          141.000
      Category 4    0.244           98.000
      Category 5    0.047           19.000
    TA04_2
      Category 1    0.172           69.000
      Category 2    0.279          112.000
      Category 3    0.221           89.000
      Category 4    0.266          107.000
      Category 5    0.062           25.000
    TA05_2
      Category 1    0.256          103.000
      Category 2    0.430          173.000
      Category 3    0.201           81.000
      Category 4    0.104           42.000
      Category 5    0.007            3.000


UNIVARIATE SAMPLE STATISTICS


     UNIVARIATE HIGHER-ORDER MOMENT DESCRIPTIVE STATISTICS

         Variable/         Mean/     Skewness/   Minimum/ % with                Percentiles
        Sample Size      Variance    Kurtosis    Maximum  Min/Max      20%/60%    40%/80%    Median

     CAMEAN_2              4.805       0.032       2.000    0.25%       4.000      4.500      4.500
             402.000       1.227      -0.612       7.000    4.73%       5.000      6.000
     SUBDIS_2              3.366      -1.127       1.000    3.23%       3.000      3.000      4.000
             402.000       0.650       0.541       4.000   54.23%       4.000      4.000
     SEX_1                 1.641      -0.586       1.000   35.93%       1.000      2.000      2.000
             526.000       0.230      -1.656       2.000   64.07%       2.000      2.000
     AGE_1                28.226       1.494      18.000    1.14%      22.000     25.000     26.000
             526.000      62.943       2.474      66.000    0.19%      28.000     33.000
     RESIDE_1              1.179       2.657       1.000   85.74%       1.000      1.000      1.000
             526.000       0.219       6.314       3.000    3.61%       1.000      1.000
     EDUCAT_1              5.144      -1.038       2.000    0.38%       5.000      5.000      5.000
             526.000       0.645       1.296       6.000   34.22%       5.000      6.000


THE MODEL ESTIMATION TERMINATED NORMALLY


MODEL FIT INFORMATION

Number of Free Parameters                      178

Chi-Square Test of Model Fit

          Value                            688.061*
          Degrees of Freedom                   458
          P-Value                           0.0000

*   The chi-square value for MLM, MLMV, MLR, ULSMV, WLSM and WLSMV cannot be used
    for chi-square difference testing in the regular way.  MLM, MLR and WLSM
    chi-square difference testing is described on the Mplus website.  MLMV, WLSMV,
    and ULSMV difference testing is done using the DIFFTEST option.

RMSEA (Root Mean Square Error Of Approximation)

          Estimate                           0.031
          90 Percent C.I.                    0.026  0.036
          Probability RMSEA <= .05           1.000

CFI/TLI

          CFI                                0.950
          TLI                                0.943

Chi-Square Test of Model Fit for the Baseline Model

          Value                           5105.971
          Degrees of Freedom                   522
          P-Value                           0.0000

SRMR (Standardized Root Mean Square Residual)

          Value                              0.084

Optimum Function Value for Weighted Least-Squares Estimator

          Value                     0.65734023D+00


MODEL RESULTS

                                                    Two-Tailed
                    Estimate       S.E.  Est./S.E.    P-Value

 HRA      BY
    HRA01_1            1.000      0.000    999.000    999.000
    HRA02_1            1.446      0.151      9.544      0.000
    HRA03_1            1.255      0.144      8.729      0.000
    HRA04_1            1.124      0.132      8.496      0.000
    HRA05_1            1.344      0.154      8.720      0.000
    HRA06_1            1.175      0.142      8.297      0.000
    HRA07_1            1.437      0.159      9.032      0.000
    HRA08_1            1.533      0.170      8.991      0.000
    HRA09_1            1.412      0.153      9.206      0.000

 HLC      BY
    HLC01_1            1.000      0.000    999.000    999.000
    HLC02_1            1.058      0.125      8.460      0.000
    HLC03_1            1.258      0.153      8.216      0.000
    HLC04_1            1.341      0.170      7.895      0.000
    HLC05_1            1.286      0.158      8.147      0.000

 TA       BY
    TA01_2             1.000      0.000    999.000    999.000
    TA02_2             0.695      0.111      6.280      0.000
    TA03_2             0.989      0.068     14.454      0.000
    TA04_2             1.235      0.089     13.893      0.000
    TA05_2             1.359      0.069     19.651      0.000

 PB       BY
    PB01_2             1.000      0.000    999.000    999.000
    PB02_2             0.774      0.079      9.773      0.000
    PB03_2             1.069      0.072     14.899      0.000
    PB04_2             0.918      0.072     12.820      0.000
    PB05_2             0.796      0.076     10.448      0.000
    PB06_2             0.997      0.078     12.811      0.000
    PB07_2             0.820      0.077     10.624      0.000
    PB08_2             1.012      0.078     13.033      0.000

 PB       ON
    HRA                0.382      0.106      3.598      0.000
    HLC               -0.080      0.106     -0.759      0.448
    TA                 0.192      0.076      2.509      0.012

 TA       ON
    HRA               -0.115      0.082     -1.412      0.158

 PB       ON
    CAMEAN_2           0.161      0.041      3.926      0.000
    SEX_1              0.063      0.087      0.720      0.471
    AGE_1              0.025      0.005      4.639      0.000
    RESIDE_1           0.075      0.094      0.803      0.422
    EDUCAT_1          -0.048      0.050     -0.967      0.333
    SUBDIS_2          -0.001      0.047     -0.027      0.979

 TA       ON
    SEX_1              0.236      0.079      2.982      0.003
    AGE_1              0.001      0.005      0.142      0.887
    RESIDE_1          -0.045      0.079     -0.573      0.567
    EDUCAT_1          -0.061      0.044     -1.373      0.170
    SUBDIS_2          -0.056      0.045     -1.263      0.207

 CAMEAN_2 ON
    HLC                0.351      0.136      2.574      0.010

 CAMEAN_2 ON
    SEX_1             -0.210      0.116     -1.818      0.069
    AGE_1              0.006      0.007      0.800      0.424
    RESIDE_1          -0.215      0.129     -1.667      0.095
    EDUCAT_1          -0.071      0.072     -0.992      0.321
    SUBDIS_2           0.053      0.066      0.809      0.419

 TA       WITH
    CAMEAN_2          -0.366      0.044     -8.337      0.000

 HLC      WITH
    HRA                0.059      0.014      4.331      0.000

 SUBDIS_2 WITH
    HRA                0.013      0.019      0.679      0.497
    HLC                0.075      0.025      2.957      0.003

 HRA07_1  WITH
    HRA08_1            0.154      0.042      3.655      0.000

 HLC01_1  WITH
    HLC02_1            0.161      0.040      3.996      0.000

 HLC02_1  WITH
    HLC05_1           -0.127      0.045     -2.806      0.005

 TA02_2   WITH
    TA03_2             0.091      0.045      2.033      0.042
    TA05_2            -0.097      0.046     -2.125      0.034
    TA04_2            -0.073      0.051     -1.424      0.154

 TA01_2   WITH
    TA05_2             0.073      0.034      2.178      0.029

 PB05_2   WITH
    PB06_2             0.175      0.045      3.860      0.000
    PB07_2             0.262      0.050      5.238      0.000

 PB01_2   WITH
    PB03_2             0.118      0.041      2.856      0.004

 PB06_2   WITH
    PB07_2             0.126      0.047      2.689      0.007

 PB03_2   WITH
    PB08_2            -0.127      0.041     -3.074      0.002

 Means
    SUBDIS_2           4.049      0.412      9.819      0.000

 Intercepts
    CAMEAN_2           5.390      0.623      8.655      0.000

 Thresholds
    HRA01_1$1         -3.964      0.511     -7.752      0.000
    HRA01_1$2         -2.008      0.453     -4.437      0.000
    HRA01_1$3         -1.040      0.449     -2.317      0.021
    HRA01_1$4          0.051      0.448      0.113      0.910
    HRA02_1$1         -2.236      0.484     -4.620      0.000
    HRA02_1$2         -1.285      0.490     -2.624      0.009
    HRA02_1$3          0.163      0.483      0.337      0.736
    HRA03_1$1         -2.674      0.503     -5.312      0.000
    HRA03_1$2         -1.456      0.471     -3.092      0.002
    HRA03_1$3         -0.072      0.468     -0.153      0.878
    HRA04_1$1         -4.252      0.654     -6.499      0.000
    HRA04_1$2         -3.408      0.527     -6.462      0.000
    HRA04_1$3         -2.259      0.493     -4.578      0.000
    HRA04_1$4         -1.006      0.490     -2.054      0.040
    HRA05_1$1         -2.731      0.652     -4.189      0.000
    HRA05_1$2         -1.420      0.499     -2.847      0.004
    HRA05_1$3         -0.531      0.493     -1.076      0.282
    HRA05_1$4          0.479      0.494      0.970      0.332
    HRA06_1$1         -1.488      0.455     -3.273      0.001
    HRA06_1$2         -0.063      0.444     -0.141      0.888
    HRA06_1$3          0.981      0.446      2.200      0.028
    HRA06_1$4          1.837      0.448      4.096      0.000
    HRA07_1$1         -3.137      0.466     -6.729      0.000
    HRA07_1$2         -2.085      0.455     -4.582      0.000
    HRA07_1$3         -1.087      0.443     -2.453      0.014
    HRA07_1$4         -0.094      0.443     -0.212      0.832
    HRA08_1$1         -3.531      0.701     -5.035      0.000
    HRA08_1$2         -2.737      0.575     -4.757      0.000
    HRA08_1$3         -2.092      0.541     -3.867      0.000
    HRA08_1$4         -0.970      0.538     -1.803      0.071
    HRA09_1$1         -3.104      0.628     -4.946      0.000
    HRA09_1$2         -1.610      0.482     -3.339      0.001
    HRA09_1$3         -0.375      0.472     -0.794      0.427
    HRA09_1$4          0.933      0.470      1.986      0.047
    HLC01_1$1         -1.379      0.471     -2.929      0.003
    HLC01_1$2         -0.536      0.456     -1.175      0.240
    HLC01_1$3          0.160      0.456      0.351      0.726
    HLC01_1$4          0.966      0.456      2.118      0.034
    HLC01_1$5          2.607      0.468      5.570      0.000
    HLC02_1$1         -2.150      0.451     -4.765      0.000
    HLC02_1$2         -1.048      0.458     -2.286      0.022
    HLC02_1$3         -0.292      0.464     -0.629      0.529
    HLC02_1$4          0.553      0.464      1.192      0.233
    HLC02_1$5          1.930      0.469      4.117      0.000
    HLC03_1$1         -3.344      0.488     -6.859      0.000
    HLC03_1$2         -2.291      0.461     -4.967      0.000
    HLC03_1$3         -1.568      0.457     -3.430      0.001
    HLC03_1$4         -0.423      0.457     -0.926      0.354
    HLC03_1$5          1.023      0.459      2.230      0.026
    HLC04_1$1         -2.688      0.525     -5.124      0.000
    HLC04_1$2         -1.985      0.498     -3.989      0.000
    HLC04_1$3         -1.207      0.487     -2.480      0.013
    HLC04_1$4         -0.064      0.488     -0.131      0.896
    HLC04_1$5          1.340      0.483      2.773      0.006
    HLC05_1$1         -3.671      0.512     -7.173      0.000
    HLC05_1$2         -3.280      0.479     -6.851      0.000
    HLC05_1$3         -2.016      0.484     -4.165      0.000
    HLC05_1$4         -0.712      0.483     -1.474      0.140
    PB01_2$1          -0.424      0.592     -0.715      0.474
    PB01_2$2           0.830      0.576      1.442      0.149
    PB01_2$3           1.409      0.581      2.424      0.015
    PB01_2$4           2.551      0.580      4.395      0.000
    PB02_2$1          -2.552      0.691     -3.690      0.000
    PB02_2$2          -2.041      0.708     -2.881      0.004
    PB02_2$3          -1.494      0.718     -2.080      0.038
    PB02_2$4          -0.418      0.711     -0.588      0.557
    PB03_2$1          -2.049      0.679     -3.018      0.003
    PB03_2$2          -0.662      0.673     -0.983      0.326
    PB03_2$3          -0.047      0.676     -0.070      0.944
    PB03_2$4           0.990      0.676      1.464      0.143
    PB04_2$1          -1.610      0.641     -2.513      0.012
    PB04_2$2          -0.865      0.636     -1.360      0.174
    PB04_2$3          -0.305      0.633     -0.483      0.629
    PB04_2$4           0.636      0.630      1.009      0.313
    PB05_2$1          -0.510      0.649     -0.785      0.432
    PB05_2$2           0.344      0.620      0.554      0.579
    PB05_2$3           0.974      0.625      1.560      0.119
    PB05_2$4           1.837      0.628      2.924      0.003
    PB06_2$1           0.398      0.610      0.652      0.514
    PB06_2$2           1.361      0.597      2.280      0.023
    PB06_2$3           2.119      0.598      3.540      0.000
    PB06_2$4           2.998      0.604      4.960      0.000
    PB07_2$1          -0.155      0.572     -0.270      0.787
    PB07_2$2           0.723      0.565      1.280      0.201
    PB07_2$3           1.365      0.564      2.420      0.016
    PB07_2$4           2.043      0.565      3.616      0.000
    PB08_2$1          -0.194      0.647     -0.299      0.765
    PB08_2$2           0.634      0.655      0.968      0.333
    PB08_2$3           1.288      0.666      1.934      0.053
    PB08_2$4           2.183      0.669      3.262      0.001
    TA01_2$1          -0.704      0.592     -1.190      0.234
    TA01_2$2           0.353      0.592      0.597      0.551
    TA01_2$3           1.158      0.595      1.947      0.052
    TA01_2$4           2.606      0.615      4.235      0.000
    TA02_2$1          -2.257      0.541     -4.172      0.000
    TA02_2$2          -1.092      0.538     -2.030      0.042
    TA02_2$3          -0.185      0.537     -0.345      0.730
    TA02_2$4           0.918      0.559      1.643      0.100
    TA03_2$1          -1.255      0.582     -2.158      0.031
    TA03_2$2          -0.253      0.587     -0.431      0.666
    TA03_2$3           0.666      0.589      1.130      0.259
    TA03_2$4           1.795      0.592      3.032      0.002
    TA04_2$1          -1.148      0.548     -2.096      0.036
    TA04_2$2          -0.312      0.550     -0.568      0.570
    TA04_2$3           0.268      0.548      0.489      0.625
    TA04_2$4           1.373      0.557      2.465      0.014
    TA05_2$1          -0.524      0.577     -0.907      0.364
    TA05_2$2           0.633      0.578      1.096      0.273
    TA05_2$3           1.375      0.586      2.346      0.019
    TA05_2$4           2.590      0.619      4.182      0.000

 Variances
    SUBDIS_2           0.645      0.058     11.165      0.000
    HRA                0.195      0.037      5.292      0.000
    HLC                0.221      0.044      5.022      0.000

 Residual Variances
    CAMEAN_2           1.168      0.099     11.802      0.000
    TA                 0.410      0.044      9.263      0.000
    PB                 0.436      0.050      8.656      0.000


STANDARDIZED MODEL RESULTS


STDYX Standardization

                                                    Two-Tailed
                    Estimate       S.E.  Est./S.E.    P-Value

 HRA      BY
    HRA01_1            0.441      0.042     10.584      0.000
    HRA02_1            0.638      0.037     17.142      0.000
    HRA03_1            0.554      0.038     14.586      0.000
    HRA04_1            0.496      0.040     12.506      0.000
    HRA05_1            0.593      0.037     16.182      0.000
    HRA06_1            0.519      0.038     13.485      0.000
    HRA07_1            0.634      0.036     17.667      0.000
    HRA08_1            0.677      0.038     17.842      0.000
    HRA09_1            0.623      0.034     18.153      0.000

 HLC      BY
    HLC01_1            0.471      0.047     10.044      0.000
    HLC02_1            0.498      0.047     10.704      0.000
    HLC03_1            0.592      0.040     14.989      0.000
    HLC04_1            0.631      0.041     15.525      0.000
    HLC05_1            0.605      0.046     13.265      0.000

 TA       BY
    TA01_2             0.650      0.035     18.570      0.000
    TA02_2             0.454      0.065      7.006      0.000
    TA03_2             0.643      0.031     20.706      0.000
    TA04_2             0.800      0.030     26.790      0.000
    TA05_2             0.879      0.026     34.267      0.000

 PB       BY
    PB01_2             0.713      0.037     19.131      0.000
    PB02_2             0.557      0.049     11.282      0.000
    PB03_2             0.760      0.037     20.322      0.000
    PB04_2             0.657      0.038     17.424      0.000
    PB05_2             0.573      0.044     13.072      0.000
    PB06_2             0.711      0.036     20.009      0.000
    PB07_2             0.590      0.044     13.453      0.000
    PB08_2             0.722      0.037     19.336      0.000

 PB       ON
    HRA                0.231      0.062      3.752      0.000
    HLC               -0.052      0.068     -0.766      0.444
    TA                 0.172      0.068      2.545      0.011

 TA       ON
    HRA               -0.078      0.054     -1.435      0.151

 PB       ON
    CAMEAN_2           0.244      0.061      3.980      0.000
    SEX_1              0.041      0.057      0.722      0.470
    AGE_1              0.273      0.055      4.960      0.000
    RESIDE_1           0.048      0.060      0.804      0.421
    EDUCAT_1          -0.053      0.054     -0.969      0.332
    SUBDIS_2          -0.001      0.052     -0.027      0.979

 TA       ON
    SEX_1              0.173      0.055      3.149      0.002
    AGE_1              0.008      0.059      0.142      0.887
    RESIDE_1          -0.033      0.057     -0.574      0.566
    EDUCAT_1          -0.074      0.054     -1.379      0.168
    SUBDIS_2          -0.069      0.055     -1.264      0.206

 CAMEAN_2 ON
    HLC                0.149      0.055      2.710      0.007

 CAMEAN_2 ON
    SEX_1             -0.091      0.050     -1.815      0.070
    AGE_1              0.042      0.053      0.801      0.423
    RESIDE_1          -0.091      0.054     -1.693      0.090
    EDUCAT_1          -0.052      0.052     -0.994      0.320
    SUBDIS_2           0.039      0.048      0.809      0.418

 TA       WITH
    CAMEAN_2          -0.529      0.040    -13.356      0.000

 HLC      WITH
    HRA                0.284      0.051      5.525      0.000

 SUBDIS_2 WITH
    HRA                0.036      0.053      0.682      0.495
    HLC                0.198      0.062      3.182      0.001

 HRA07_1  WITH
    HRA08_1            0.270      0.063      4.251      0.000

 HLC01_1  WITH
    HLC02_1            0.210      0.048      4.399      0.000

 HLC02_1  WITH
    HLC05_1           -0.184      0.070     -2.628      0.009

 TA02_2   WITH
    TA03_2             0.132      0.062      2.122      0.034
    TA05_2            -0.225      0.113     -1.984      0.047
    TA04_2            -0.134      0.098     -1.372      0.170

 TA01_2   WITH
    TA05_2             0.198      0.076      2.594      0.009

 PB05_2   WITH
    PB06_2             0.292      0.067      4.382      0.000
    PB07_2             0.383      0.061      6.268      0.000

 PB01_2   WITH
    PB03_2             0.246      0.072      3.436      0.001

 PB06_2   WITH
    PB07_2             0.213      0.072      2.951      0.003

 PB03_2   WITH
    PB08_2            -0.267      0.098     -2.721      0.007

 Means
    SUBDIS_2           5.042      0.548      9.208      0.000

 Intercepts
    CAMEAN_2           4.868      0.587      8.292      0.000

 Thresholds
    HRA01_1$1         -3.964      0.511     -7.752      0.000
    HRA01_1$2         -2.008      0.453     -4.437      0.000
    HRA01_1$3         -1.040      0.449     -2.317      0.021
    HRA01_1$4          0.051      0.448      0.113      0.910
    HRA02_1$1         -2.236      0.484     -4.620      0.000
    HRA02_1$2         -1.285      0.490     -2.624      0.009
    HRA02_1$3          0.163      0.483      0.337      0.736
    HRA03_1$1         -2.674      0.503     -5.312      0.000
    HRA03_1$2         -1.456      0.471     -3.092      0.002
    HRA03_1$3         -0.072      0.468     -0.153      0.878
    HRA04_1$1         -4.252      0.654     -6.499      0.000
    HRA04_1$2         -3.408      0.527     -6.462      0.000
    HRA04_1$3         -2.259      0.493     -4.578      0.000
    HRA04_1$4         -1.006      0.490     -2.054      0.040
    HRA05_1$1         -2.731      0.652     -4.189      0.000
    HRA05_1$2         -1.420      0.499     -2.847      0.004
    HRA05_1$3         -0.531      0.493     -1.076      0.282
    HRA05_1$4          0.479      0.494      0.970      0.332
    HRA06_1$1         -1.488      0.455     -3.273      0.001
    HRA06_1$2         -0.063      0.444     -0.141      0.888
    HRA06_1$3          0.981      0.446      2.200      0.028
    HRA06_1$4          1.837      0.448      4.096      0.000
    HRA07_1$1         -3.137      0.466     -6.729      0.000
    HRA07_1$2         -2.085      0.455     -4.582      0.000
    HRA07_1$3         -1.087      0.443     -2.453      0.014
    HRA07_1$4         -0.094      0.443     -0.212      0.832
    HRA08_1$1         -3.531      0.701     -5.035      0.000
    HRA08_1$2         -2.737      0.575     -4.757      0.000
    HRA08_1$3         -2.092      0.541     -3.867      0.000
    HRA08_1$4         -0.970      0.538     -1.803      0.071
    HRA09_1$1         -3.104      0.628     -4.946      0.000
    HRA09_1$2         -1.610      0.482     -3.339      0.001
    HRA09_1$3         -0.375      0.472     -0.794      0.427
    HRA09_1$4          0.933      0.470      1.986      0.047
    HLC01_1$1         -1.379      0.471     -2.929      0.003
    HLC01_1$2         -0.536      0.456     -1.175      0.240
    HLC01_1$3          0.160      0.456      0.351      0.726
    HLC01_1$4          0.966      0.456      2.118      0.034
    HLC01_1$5          2.607      0.468      5.570      0.000
    HLC02_1$1         -2.150      0.451     -4.765      0.000
    HLC02_1$2         -1.048      0.458     -2.286      0.022
    HLC02_1$3         -0.292      0.464     -0.629      0.529
    HLC02_1$4          0.553      0.464      1.192      0.233
    HLC02_1$5          1.930      0.469      4.117      0.000
    HLC03_1$1         -3.344      0.488     -6.859      0.000
    HLC03_1$2         -2.291      0.461     -4.967      0.000
    HLC03_1$3         -1.568      0.457     -3.430      0.001
    HLC03_1$4         -0.423      0.457     -0.926      0.354
    HLC03_1$5          1.023      0.459      2.230      0.026
    HLC04_1$1         -2.688      0.525     -5.124      0.000
    HLC04_1$2         -1.985      0.498     -3.989      0.000
    HLC04_1$3         -1.207      0.487     -2.480      0.013
    HLC04_1$4         -0.064      0.488     -0.131      0.896
    HLC04_1$5          1.340      0.483      2.773      0.006
    HLC05_1$1         -3.671      0.512     -7.173      0.000
    HLC05_1$2         -3.280      0.479     -6.851      0.000
    HLC05_1$3         -2.016      0.484     -4.165      0.000
    HLC05_1$4         -0.712      0.483     -1.474      0.140
    PB01_2$1          -0.413      0.578     -0.714      0.475
    PB01_2$2           0.810      0.560      1.446      0.148
    PB01_2$3           1.374      0.564      2.435      0.015
    PB01_2$4           2.488      0.562      4.430      0.000
    PB02_2$1          -2.513      0.685     -3.670      0.000
    PB02_2$2          -2.010      0.700     -2.872      0.004
    PB02_2$3          -1.471      0.709     -2.076      0.038
    PB02_2$4          -0.411      0.700     -0.587      0.557
    PB03_2$1          -1.992      0.664     -2.999      0.003
    PB03_2$2          -0.643      0.656     -0.980      0.327
    PB03_2$3          -0.046      0.657     -0.070      0.944
    PB03_2$4           0.962      0.655      1.468      0.142
    PB04_2$1          -1.576      0.630     -2.501      0.012
    PB04_2$2          -0.847      0.624     -1.357      0.175
    PB04_2$3          -0.299      0.620     -0.482      0.630
    PB04_2$4           0.623      0.616      1.011      0.312
    PB05_2$1          -0.502      0.639     -0.785      0.433
    PB05_2$2           0.339      0.610      0.555      0.579
    PB05_2$3           0.959      0.614      1.562      0.118
    PB05_2$4           1.807      0.616      2.933      0.003
    PB06_2$1           0.388      0.594      0.653      0.514
    PB06_2$2           1.327      0.580      2.289      0.022
    PB06_2$3           2.067      0.581      3.559      0.000
    PB06_2$4           2.925      0.585      4.997      0.000
    PB07_2$1          -0.152      0.562     -0.270      0.787
    PB07_2$2           0.711      0.555      1.282      0.200
    PB07_2$3           1.342      0.553      2.427      0.015
    PB07_2$4           2.008      0.553      3.631      0.000
    PB08_2$1          -0.189      0.631     -0.299      0.765
    PB08_2$2           0.618      0.638      0.970      0.332
    PB08_2$3           1.255      0.647      1.939      0.052
    PB08_2$4           2.128      0.649      3.277      0.001
    TA01_2$1          -0.700      0.588     -1.189      0.234
    TA01_2$2           0.351      0.588      0.597      0.551
    TA01_2$3           1.150      0.590      1.948      0.051
    TA01_2$4           2.588      0.612      4.230      0.000
    TA02_2$1          -2.249      0.539     -4.173      0.000
    TA02_2$2          -1.088      0.536     -2.030      0.042
    TA02_2$3          -0.185      0.535     -0.345      0.730
    TA02_2$4           0.915      0.557      1.643      0.100
    TA03_2$1          -1.246      0.578     -2.157      0.031
    TA03_2$2          -0.251      0.583     -0.431      0.666
    TA03_2$3           0.661      0.585      1.130      0.259
    TA03_2$4           1.783      0.588      3.033      0.002
    TA04_2$1          -1.136      0.542     -2.096      0.036
    TA04_2$2          -0.309      0.544     -0.568      0.570
    TA04_2$3           0.265      0.543      0.488      0.625
    TA04_2$4           1.359      0.551      2.464      0.014
    TA05_2$1          -0.517      0.570     -0.907      0.365
    TA05_2$2           0.625      0.570      1.096      0.273
    TA05_2$3           1.358      0.578      2.347      0.019
    TA05_2$4           2.557      0.612      4.175      0.000

 Variances
    SUBDIS_2           1.000      0.000    999.000    999.000
    HRA                1.000      0.000    999.000    999.000
    HLC                1.000      0.000    999.000    999.000

 Residual Variances
    CAMEAN_2           0.952      0.021     44.318      0.000
    TA                 0.956      0.023     42.148      0.000
    PB                 0.816      0.042     19.503      0.000


R-SQUARE

    Observed                                        Two-Tailed   Residual
    Variable        Estimate       S.E.  Est./S.E.    P-Value    Variance

    HRA01_1            0.195      0.037      5.292      0.000      0.805
    HRA02_1            0.407      0.048      8.571      0.000      0.593
    HRA03_1            0.307      0.042      7.293      0.000      0.693
    HRA04_1            0.246      0.039      6.253      0.000      0.754
    HRA05_1            0.352      0.044      8.091      0.000      0.648
    HRA06_1            0.269      0.040      6.743      0.000      0.731
    HRA07_1            0.402      0.046      8.833      0.000      0.598
    HRA08_1            0.458      0.051      8.921      0.000      0.542
    HRA09_1            0.389      0.043      9.076      0.000      0.611
    HLC01_1            0.221      0.044      5.022      0.000      0.779
    HLC02_1            0.248      0.046      5.352      0.000      0.752
    HLC03_1            0.351      0.047      7.494      0.000      0.649
    HLC04_1            0.398      0.051      7.762      0.000      0.602
    HLC05_1            0.366      0.055      6.633      0.000      0.634
    PB01_2             0.508      0.053      9.566      0.000      0.517
    PB02_2             0.310      0.055      5.641      0.000      0.711
    PB03_2             0.577      0.057     10.161      0.000      0.448
    PB04_2             0.432      0.050      8.712      0.000      0.593
    PB05_2             0.328      0.050      6.536      0.000      0.694
    PB06_2             0.506      0.051     10.005      0.000      0.519
    PB07_2             0.348      0.052      6.727      0.000      0.675
    PB08_2             0.521      0.054      9.668      0.000      0.505
    TA01_2             0.423      0.046      9.285      0.000      0.585
    TA02_2             0.206      0.059      3.503      0.000      0.799
    TA03_2             0.414      0.040     10.353      0.000      0.594
    TA04_2             0.640      0.048     13.395      0.000      0.367
    TA05_2             0.772      0.045     17.134      0.000      0.234
    CAMEAN_2           0.048      0.021      2.220      0.026

     Latent                                         Two-Tailed
    Variable        Estimate       S.E.  Est./S.E.    P-Value

    TA                 0.044      0.023      1.943      0.052
    PB                 0.184      0.042      4.398      0.000


QUALITY OF NUMERICAL RESULTS

     Condition Number for the Information Matrix              0.374E-05
       (ratio of smallest to largest eigenvalue)


MODEL MODIFICATION INDICES

NOTE:  Modification indices for direct effects of observed dependent variables
regressed on covariates and residual covariances among observed dependent
variables may not be included.  To include these, request MODINDICES (ALL).

Minimum M.I. value for printing the modification index    10.000

                                   M.I.     E.P.C.  Std E.P.C.  StdYX E.P.C.

BY Statements

HRA      BY HLC02_1               16.484    -0.374     -0.165       -0.165
HRA      BY HLC05_1               18.428     0.431      0.190        0.190
HRA      BY TA01_2                17.346    -0.383     -0.169       -0.168
TA       BY HLC02_1               18.721     0.250      0.164        0.164
PB       BY HLC02_1               17.929    -0.222     -0.162       -0.162
PB       BY HLC05_1               18.732     0.257      0.188        0.188
PB       BY TA01_2                14.341    -0.211     -0.154       -0.153

ON Statements

HRA      ON EDUCAT_1              14.658    -0.075     -0.170       -0.136


TECHNICAL 1 OUTPUT


     PARAMETER SPECIFICATION


           TAU
              HRA01_1$      HRA01_1$      HRA01_1$      HRA01_1$      HRA02_1$
              ________      ________      ________      ________      ________
                  1             2             3             4             5


           TAU
              HRA02_1$      HRA02_1$      HRA03_1$      HRA03_1$      HRA03_1$
              ________      ________      ________      ________      ________
                  6             7             8             9            10


           TAU
              HRA04_1$      HRA04_1$      HRA04_1$      HRA04_1$      HRA05_1$
              ________      ________      ________      ________      ________
                 11            12            13            14            15


           TAU
              HRA05_1$      HRA05_1$      HRA05_1$      HRA06_1$      HRA06_1$
              ________      ________      ________      ________      ________
                 16            17            18            19            20


           TAU
              HRA06_1$      HRA06_1$      HRA07_1$      HRA07_1$      HRA07_1$
              ________      ________      ________      ________      ________
                 21            22            23            24            25


           TAU
              HRA07_1$      HRA08_1$      HRA08_1$      HRA08_1$      HRA08_1$
              ________      ________      ________      ________      ________
                 26            27            28            29            30


           TAU
              HRA09_1$      HRA09_1$      HRA09_1$      HRA09_1$      HLC01_1$
              ________      ________      ________      ________      ________
                 31            32            33            34            35


           TAU
              HLC01_1$      HLC01_1$      HLC01_1$      HLC01_1$      HLC02_1$
              ________      ________      ________      ________      ________
                 36            37            38            39            40


           TAU
              HLC02_1$      HLC02_1$      HLC02_1$      HLC02_1$      HLC03_1$
              ________      ________      ________      ________      ________
                 41            42            43            44            45


           TAU
              HLC03_1$      HLC03_1$      HLC03_1$      HLC03_1$      HLC04_1$
              ________      ________      ________      ________      ________
                 46            47            48            49            50


           TAU
              HLC04_1$      HLC04_1$      HLC04_1$      HLC04_1$      HLC05_1$
              ________      ________      ________      ________      ________
                 51            52            53            54            55


           TAU
              HLC05_1$      HLC05_1$      HLC05_1$      PB01_2$1      PB01_2$2
              ________      ________      ________      ________      ________
                 56            57            58            59            60


           TAU
              PB01_2$3      PB01_2$4      PB02_2$1      PB02_2$2      PB02_2$3
              ________      ________      ________      ________      ________
                 61            62            63            64            65


           TAU
              PB02_2$4      PB03_2$1      PB03_2$2      PB03_2$3      PB03_2$4
              ________      ________      ________      ________      ________
                 66            67            68            69            70


           TAU
              PB04_2$1      PB04_2$2      PB04_2$3      PB04_2$4      PB05_2$1
              ________      ________      ________      ________      ________
                 71            72            73            74            75


           TAU
              PB05_2$2      PB05_2$3      PB05_2$4      PB06_2$1      PB06_2$2
              ________      ________      ________      ________      ________
                 76            77            78            79            80


           TAU
              PB06_2$3      PB06_2$4      PB07_2$1      PB07_2$2      PB07_2$3
              ________      ________      ________      ________      ________
                 81            82            83            84            85


           TAU
              PB07_2$4      PB08_2$1      PB08_2$2      PB08_2$3      PB08_2$4
              ________      ________      ________      ________      ________
                 86            87            88            89            90


           TAU
              TA01_2$1      TA01_2$2      TA01_2$3      TA01_2$4      TA02_2$1
              ________      ________      ________      ________      ________
                 91            92            93            94            95


           TAU
              TA02_2$2      TA02_2$3      TA02_2$4      TA03_2$1      TA03_2$2
              ________      ________      ________      ________      ________
                 96            97            98            99           100


           TAU
              TA03_2$3      TA03_2$4      TA04_2$1      TA04_2$2      TA04_2$3
              ________      ________      ________      ________      ________
                101           102           103           104           105


           TAU
              TA04_2$4      TA05_2$1      TA05_2$2      TA05_2$3      TA05_2$4
              ________      ________      ________      ________      ________
                106           107           108           109           110


           NU
              HRA01_1       HRA02_1       HRA03_1       HRA04_1       HRA05_1
              ________      ________      ________      ________      ________
                  0             0             0             0             0


           NU
              HRA06_1       HRA07_1       HRA08_1       HRA09_1       HLC01_1
              ________      ________      ________      ________      ________
                  0             0             0             0             0


           NU
              HLC02_1       HLC03_1       HLC04_1       HLC05_1       PB01_2
              ________      ________      ________      ________      ________
                  0             0             0             0             0


           NU
              PB02_2        PB03_2        PB04_2        PB05_2        PB06_2
              ________      ________      ________      ________      ________
                  0             0             0             0             0


           NU
              PB07_2        PB08_2        TA01_2        TA02_2        TA03_2
              ________      ________      ________      ________      ________
                  0             0             0             0             0


           NU
              TA04_2        TA05_2        CAMEAN_2      SUBDIS_2
              ________      ________      ________      ________
                  0             0             0             0


           LAMBDA
              HRA           HLC           TA            PB            CAMEAN_2
              ________      ________      ________      ________      ________
 HRA01_1            0             0             0             0             0
 HRA02_1          111             0             0             0             0
 HRA03_1          112             0             0             0             0
 HRA04_1          113             0             0             0             0
 HRA05_1          114             0             0             0             0
 HRA06_1          115             0             0             0             0
 HRA07_1          116             0             0             0             0
 HRA08_1          117             0             0             0             0
 HRA09_1          118             0             0             0             0
 HLC01_1            0             0             0             0             0
 HLC02_1            0           119             0             0             0
 HLC03_1            0           120             0             0             0
 HLC04_1            0           121             0             0             0
 HLC05_1            0           122             0             0             0
 PB01_2             0             0             0             0             0
 PB02_2             0             0             0           123             0
 PB03_2             0             0             0           124             0
 PB04_2             0             0             0           125             0
 PB05_2             0             0             0           126             0
 PB06_2             0             0             0           127             0
 PB07_2             0             0             0           128             0
 PB08_2             0             0             0           129             0
 TA01_2             0             0             0             0             0
 TA02_2             0             0           130             0             0
 TA03_2             0             0           131             0             0
 TA04_2             0             0           132             0             0
 TA05_2             0             0           133             0             0
 CAMEAN_2           0             0             0             0             0
 SUBDIS_2           0             0             0             0             0


           LAMBDA
              SUBDIS_2
              ________
 HRA01_1            0
 HRA02_1            0
 HRA03_1            0
 HRA04_1            0
 HRA05_1            0
 HRA06_1            0
 HRA07_1            0
 HRA08_1            0
 HRA09_1            0
 HLC01_1            0
 HLC02_1            0
 HLC03_1            0
 HLC04_1            0
 HLC05_1            0
 PB01_2             0
 PB02_2             0
 PB03_2             0
 PB04_2             0
 PB05_2             0
 PB06_2             0
 PB07_2             0
 PB08_2             0
 TA01_2             0
 TA02_2             0
 TA03_2             0
 TA04_2             0
 TA05_2             0
 CAMEAN_2           0
 SUBDIS_2           0


           THETA
              HRA01_1       HRA02_1       HRA03_1       HRA04_1       HRA05_1
              ________      ________      ________      ________      ________
 HRA01_1            0
 HRA02_1            0             0
 HRA03_1            0             0             0
 HRA04_1            0             0             0             0
 HRA05_1            0             0             0             0             0
 HRA06_1            0             0             0             0             0
 HRA07_1            0             0             0             0             0
 HRA08_1            0             0             0             0             0
 HRA09_1            0             0             0             0             0
 HLC01_1            0             0             0             0             0
 HLC02_1            0             0             0             0             0
 HLC03_1            0             0             0             0             0
 HLC04_1            0             0             0             0             0
 HLC05_1            0             0             0             0             0
 PB01_2             0             0             0             0             0
 PB02_2             0             0             0             0             0
 PB03_2             0             0             0             0             0
 PB04_2             0             0             0             0             0
 PB05_2             0             0             0             0             0
 PB06_2             0             0             0             0             0
 PB07_2             0             0             0             0             0
 PB08_2             0             0             0             0             0
 TA01_2             0             0             0             0             0
 TA02_2             0             0             0             0             0
 TA03_2             0             0             0             0             0
 TA04_2             0             0             0             0             0
 TA05_2             0             0             0             0             0
 CAMEAN_2           0             0             0             0             0
 SUBDIS_2           0             0             0             0             0


           THETA
              HRA06_1       HRA07_1       HRA08_1       HRA09_1       HLC01_1
              ________      ________      ________      ________      ________
 HRA06_1            0
 HRA07_1            0             0
 HRA08_1            0           134             0
 HRA09_1            0             0             0             0
 HLC01_1            0             0             0             0             0
 HLC02_1            0             0             0             0           135
 HLC03_1            0             0             0             0             0
 HLC04_1            0             0             0             0             0
 HLC05_1            0             0             0             0             0
 PB01_2             0             0             0             0             0
 PB02_2             0             0             0             0             0
 PB03_2             0             0             0             0             0
 PB04_2             0             0             0             0             0
 PB05_2             0             0             0             0             0
 PB06_2             0             0             0             0             0
 PB07_2             0             0             0             0             0
 PB08_2             0             0             0             0             0
 TA01_2             0             0             0             0             0
 TA02_2             0             0             0             0             0
 TA03_2             0             0             0             0             0
 TA04_2             0             0             0             0             0
 TA05_2             0             0             0             0             0
 CAMEAN_2           0             0             0             0             0
 SUBDIS_2           0             0             0             0             0


           THETA
              HLC02_1       HLC03_1       HLC04_1       HLC05_1       PB01_2
              ________      ________      ________      ________      ________
 HLC02_1            0
 HLC03_1            0             0
 HLC04_1            0             0             0
 HLC05_1          136             0             0             0
 PB01_2             0             0             0             0             0
 PB02_2             0             0             0             0             0
 PB03_2             0             0             0             0           137
 PB04_2             0             0             0             0             0
 PB05_2             0             0             0             0             0
 PB06_2             0             0             0             0             0
 PB07_2             0             0             0             0             0
 PB08_2             0             0             0             0             0
 TA01_2             0             0             0             0             0
 TA02_2             0             0             0             0             0
 TA03_2             0             0             0             0             0
 TA04_2             0             0             0             0             0
 TA05_2             0             0             0             0             0
 CAMEAN_2           0             0             0             0             0
 SUBDIS_2           0             0             0             0             0


           THETA
              PB02_2        PB03_2        PB04_2        PB05_2        PB06_2
              ________      ________      ________      ________      ________
 PB02_2             0
 PB03_2             0             0
 PB04_2             0             0             0
 PB05_2             0             0             0             0
 PB06_2             0             0             0           138             0
 PB07_2             0             0             0           139           140
 PB08_2             0           141             0             0             0
 TA01_2             0             0             0             0             0
 TA02_2             0             0             0             0             0
 TA03_2             0             0             0             0             0
 TA04_2             0             0             0             0             0
 TA05_2             0             0             0             0             0
 CAMEAN_2           0             0             0             0             0
 SUBDIS_2           0             0             0             0             0


           THETA
              PB07_2        PB08_2        TA01_2        TA02_2        TA03_2
              ________      ________      ________      ________      ________
 PB07_2             0
 PB08_2             0             0
 TA01_2             0             0             0
 TA02_2             0             0             0             0
 TA03_2             0             0             0           142             0
 TA04_2             0             0             0           143             0
 TA05_2             0             0           144           145             0
 CAMEAN_2           0             0             0             0             0
 SUBDIS_2           0             0             0             0             0


           THETA
              TA04_2        TA05_2        CAMEAN_2      SUBDIS_2
              ________      ________      ________      ________
 TA04_2             0
 TA05_2             0             0
 CAMEAN_2           0             0             0
 SUBDIS_2           0             0             0             0


           ALPHA
              HRA           HLC           TA            PB            CAMEAN_2
              ________      ________      ________      ________      ________
                  0             0             0             0           146


           ALPHA
              SUBDIS_2
              ________
                147


           BETA
              HRA           HLC           TA            PB            CAMEAN_2
              ________      ________      ________      ________      ________
 HRA                0             0             0             0             0
 HLC                0             0             0             0             0
 TA               148             0             0             0             0
 PB               150           151           152             0           153
 CAMEAN_2           0           155             0             0             0
 SUBDIS_2           0             0             0             0             0


           BETA
              SUBDIS_2
              ________
 HRA                0
 HLC                0
 TA               149
 PB               154
 CAMEAN_2         156
 SUBDIS_2           0


           GAMMA
              SEX_1         AGE_1         RESIDE_1      EDUCAT_1
              ________      ________      ________      ________
 HRA                0             0             0             0
 HLC                0             0             0             0
 TA               157           158           159           160
 PB               161           162           163           164
 CAMEAN_2         165           166           167           168
 SUBDIS_2           0             0             0             0


           PSI
              HRA           HLC           TA            PB            CAMEAN_2
              ________      ________      ________      ________      ________
 HRA              169
 HLC              170           171
 TA                 0             0           172
 PB                 0             0             0           173
 CAMEAN_2           0             0           174             0           175
 SUBDIS_2         176           177             0             0             0


           PSI
              SUBDIS_2
              ________
 SUBDIS_2         178


     STARTING VALUES


           TAU
              HRA01_1$      HRA01_1$      HRA01_1$      HRA01_1$      HRA02_1$
              ________      ________      ________      ________      ________
               -2.669        -0.739         0.211         1.267        -2.345


           TAU
              HRA02_1$      HRA02_1$      HRA03_1$      HRA03_1$      HRA03_1$
              ________      ________      ________      ________      ________
               -1.393         0.052        -2.075        -0.864         0.512


           TAU
              HRA04_1$      HRA04_1$      HRA04_1$      HRA04_1$      HRA05_1$
              ________      ________      ________      ________      ________
               -2.894        -2.075        -0.935         0.305        -2.894


           TAU
              HRA05_1$      HRA05_1$      HRA05_1$      HRA06_1$      HRA06_1$
              ________      ________      ________      ________      ________
               -1.597        -0.726         0.270        -1.999        -0.579


           TAU
              HRA06_1$      HRA06_1$      HRA07_1$      HRA07_1$      HRA07_1$
              ________      ________      ________      ________      ________
                0.459         1.310        -2.669        -1.614        -0.619


           TAU
              HRA07_1$      HRA08_1$      HRA08_1$      HRA08_1$      HRA08_1$
              ________      ________      ________      ________      ________
                0.370        -2.894        -2.117        -1.488        -0.376


           TAU
              HRA09_1$      HRA09_1$      HRA09_1$      HRA09_1$      HLC01_1$
              ________      ________      ________      ________      ________
               -2.894        -1.406        -0.187         1.086        -2.117


           TAU
              HLC01_1$      HLC01_1$      HLC01_1$      HLC01_1$      HLC02_1$
              ________      ________      ________      ________      ________
               -1.277        -0.584         0.216         1.848        -2.277


           TAU
              HLC02_1$      HLC02_1$      HLC02_1$      HLC02_1$      HLC03_1$
              ________      ________      ________      ________      ________
               -1.176        -0.422         0.422         1.798        -2.669


           TAU
              HLC03_1$      HLC03_1$      HLC03_1$      HLC03_1$      HLC04_1$
              ________      ________      ________      ________      ________
               -1.614        -0.892         0.250         1.689        -2.345


           TAU
              HLC04_1$      HLC04_1$      HLC04_1$      HLC04_1$      HLC05_1$
              ________      ________      ________      ________      ________
               -1.650        -0.885         0.236         1.614        -2.669


           TAU
              HLC05_1$      HLC05_1$      HLC05_1$      PB01_2$1      PB01_2$2
              ________      ________      ________      ________      ________
               -2.277        -1.011         0.285        -2.104        -0.908


           TAU
              PB01_2$3      PB01_2$4      PB02_2$1      PB02_2$2      PB02_2$3
              ________      ________      ________      ________      ________
               -0.355         0.740        -2.431        -1.917        -1.369


           TAU
              PB02_2$4      PB03_2$1      PB03_2$2      PB03_2$3      PB03_2$4
              ________      ________      ________      ________      ________
               -0.300        -2.805        -1.436        -0.827         0.194


           TAU
              PB04_2$1      PB04_2$2      PB04_2$3      PB04_2$4      PB05_2$1
              ________      ________      ________      ________      ________
               -1.778        -1.046        -0.495         0.423        -2.242


           TAU
              PB05_2$2      PB05_2$3      PB05_2$4      PB06_2$1      PB06_2$2
              ________      ________      ________      ________      ________
               -1.423        -0.817         0.016        -1.813        -0.917


           TAU
              PB06_2$3      PB06_2$4      PB07_2$1      PB07_2$2      PB07_2$3
              ________      ________      ________      ________      ________
               -0.224         0.578        -1.598        -0.739        -0.113


           TAU
              PB07_2$4      PB08_2$1      PB08_2$2      PB08_2$3      PB08_2$4
              ________      ________      ________      ________      ________
                0.546        -1.896        -1.097        -0.463         0.415


           TAU
              TA01_2$1      TA01_2$2      TA01_2$3      TA01_2$4      TA02_2$1
              ________      ________      ________      ________      ________
               -0.493         0.558         1.359         2.809        -0.948


           TAU
              TA02_2$2      TA02_2$3      TA02_2$4      TA03_2$1      TA03_2$2
              ________      ________      ________      ________      ________
                0.201         1.095         2.172        -1.359        -0.363


           TAU
              TA03_2$3      TA03_2$4      TA04_2$1      TA04_2$2      TA04_2$3
              ________      ________      ________      ________      ________
                0.550         1.672        -0.948        -0.125         0.444


           TAU
              TA04_2$4      TA05_2$1      TA05_2$2      TA05_2$3      TA05_2$4
              ________      ________      ________      ________      ________
                1.537        -0.655         0.486         1.216         2.434


           NU
              HRA01_1       HRA02_1       HRA03_1       HRA04_1       HRA05_1
              ________      ________      ________      ________      ________
                0.000         0.000         0.000         0.000         0.000


           NU
              HRA06_1       HRA07_1       HRA08_1       HRA09_1       HLC01_1
              ________      ________      ________      ________      ________
                0.000         0.000         0.000         0.000         0.000


           NU
              HLC02_1       HLC03_1       HLC04_1       HLC05_1       PB01_2
              ________      ________      ________      ________      ________
                0.000         0.000         0.000         0.000         0.000


           NU
              PB02_2        PB03_2        PB04_2        PB05_2        PB06_2
              ________      ________      ________      ________      ________
                0.000         0.000         0.000         0.000         0.000


           NU
              PB07_2        PB08_2        TA01_2        TA02_2        TA03_2
              ________      ________      ________      ________      ________
                0.000         0.000         0.000         0.000         0.000


           NU
              TA04_2        TA05_2        CAMEAN_2      SUBDIS_2
              ________      ________      ________      ________
                0.000         0.000         0.000         0.000


           LAMBDA
              HRA           HLC           TA            PB            CAMEAN_2
              ________      ________      ________      ________      ________
 HRA01_1        1.000         0.000         0.000         0.000         0.000
 HRA02_1        1.180         0.000         0.000         0.000         0.000
 HRA03_1        1.014         0.000         0.000         0.000         0.000
 HRA04_1        0.804         0.000         0.000         0.000         0.000
 HRA05_1        1.015         0.000         0.000         0.000         0.000
 HRA06_1        0.876         0.000         0.000         0.000         0.000
 HRA07_1        0.965         0.000         0.000         0.000         0.000
 HRA08_1        1.217         0.000         0.000         0.000         0.000
 HRA09_1        1.028         0.000         0.000         0.000         0.000
 HLC01_1        0.000         1.000         0.000         0.000         0.000
 HLC02_1        0.000         1.089         0.000         0.000         0.000
 HLC03_1        0.000         1.000         0.000         0.000         0.000
 HLC04_1        0.000         1.058         0.000         0.000         0.000
 HLC05_1        0.000         0.796         0.000         0.000         0.000
 PB01_2         0.000         0.000         0.000         1.000         0.000
 PB02_2         0.000         0.000         0.000         0.682         0.000
 PB03_2         0.000         0.000         0.000         1.011         0.000
 PB04_2         0.000         0.000         0.000         0.834         0.000
 PB05_2         0.000         0.000         0.000         0.751         0.000
 PB06_2         0.000         0.000         0.000         0.895         0.000
 PB07_2         0.000         0.000         0.000         0.701         0.000
 PB08_2         0.000         0.000         0.000         0.748         0.000
 TA01_2         0.000         0.000         1.000         0.000         0.000
 TA02_2         0.000         0.000         0.476         0.000         0.000
 TA03_2         0.000         0.000         0.917         0.000         0.000
 TA04_2         0.000         0.000         1.099         0.000         0.000
 TA05_2         0.000         0.000         1.357         0.000         0.000
 CAMEAN_2       0.000         0.000         0.000         0.000         1.000
 SUBDIS_2       0.000         0.000         0.000         0.000         0.000


           LAMBDA
              SUBDIS_2
              ________
 HRA01_1        0.000
 HRA02_1        0.000
 HRA03_1        0.000
 HRA04_1        0.000
 HRA05_1        0.000
 HRA06_1        0.000
 HRA07_1        0.000
 HRA08_1        0.000
 HRA09_1        0.000
 HLC01_1        0.000
 HLC02_1        0.000
 HLC03_1        0.000
 HLC04_1        0.000
 HLC05_1        0.000
 PB01_2         0.000
 PB02_2         0.000
 PB03_2         0.000
 PB04_2         0.000
 PB05_2         0.000
 PB06_2         0.000
 PB07_2         0.000
 PB08_2         0.000
 TA01_2         0.000
 TA02_2         0.000
 TA03_2         0.000
 TA04_2         0.000
 TA05_2         0.000
 CAMEAN_2       0.000
 SUBDIS_2       1.000


           THETA
              HRA01_1       HRA02_1       HRA03_1       HRA04_1       HRA05_1
              ________      ________      ________      ________      ________
 HRA01_1        1.000
 HRA02_1        0.000         1.000
 HRA03_1        0.000         0.000         1.000
 HRA04_1        0.000         0.000         0.000         1.000
 HRA05_1        0.000         0.000         0.000         0.000         1.000
 HRA06_1        0.000         0.000         0.000         0.000         0.000
 HRA07_1        0.000         0.000         0.000         0.000         0.000
 HRA08_1        0.000         0.000         0.000         0.000         0.000
 HRA09_1        0.000         0.000         0.000         0.000         0.000
 HLC01_1        0.000         0.000         0.000         0.000         0.000
 HLC02_1        0.000         0.000         0.000         0.000         0.000
 HLC03_1        0.000         0.000         0.000         0.000         0.000
 HLC04_1        0.000         0.000         0.000         0.000         0.000
 HLC05_1        0.000         0.000         0.000         0.000         0.000
 PB01_2         0.000         0.000         0.000         0.000         0.000
 PB02_2         0.000         0.000         0.000         0.000         0.000
 PB03_2         0.000         0.000         0.000         0.000         0.000
 PB04_2         0.000         0.000         0.000         0.000         0.000
 PB05_2         0.000         0.000         0.000         0.000         0.000
 PB06_2         0.000         0.000         0.000         0.000         0.000
 PB07_2         0.000         0.000         0.000         0.000         0.000
 PB08_2         0.000         0.000         0.000         0.000         0.000
 TA01_2         0.000         0.000         0.000         0.000         0.000
 TA02_2         0.000         0.000         0.000         0.000         0.000
 TA03_2         0.000         0.000         0.000         0.000         0.000
 TA04_2         0.000         0.000         0.000         0.000         0.000
 TA05_2         0.000         0.000         0.000         0.000         0.000
 CAMEAN_2       0.000         0.000         0.000         0.000         0.000
 SUBDIS_2       0.000         0.000         0.000         0.000         0.000


           THETA
              HRA06_1       HRA07_1       HRA08_1       HRA09_1       HLC01_1
              ________      ________      ________      ________      ________
 HRA06_1        1.000
 HRA07_1        0.000         1.000
 HRA08_1        0.000         0.000         1.000
 HRA09_1        0.000         0.000         0.000         1.000
 HLC01_1        0.000         0.000         0.000         0.000         1.000
 HLC02_1        0.000         0.000         0.000         0.000         0.000
 HLC03_1        0.000         0.000         0.000         0.000         0.000
 HLC04_1        0.000         0.000         0.000         0.000         0.000
 HLC05_1        0.000         0.000         0.000         0.000         0.000
 PB01_2         0.000         0.000         0.000         0.000         0.000
 PB02_2         0.000         0.000         0.000         0.000         0.000
 PB03_2         0.000         0.000         0.000         0.000         0.000
 PB04_2         0.000         0.000         0.000         0.000         0.000
 PB05_2         0.000         0.000         0.000         0.000         0.000
 PB06_2         0.000         0.000         0.000         0.000         0.000
 PB07_2         0.000         0.000         0.000         0.000         0.000
 PB08_2         0.000         0.000         0.000         0.000         0.000
 TA01_2         0.000         0.000         0.000         0.000         0.000
 TA02_2         0.000         0.000         0.000         0.000         0.000
 TA03_2         0.000         0.000         0.000         0.000         0.000
 TA04_2         0.000         0.000         0.000         0.000         0.000
 TA05_2         0.000         0.000         0.000         0.000         0.000
 CAMEAN_2       0.000         0.000         0.000         0.000         0.000
 SUBDIS_2       0.000         0.000         0.000         0.000         0.000


           THETA
              HLC02_1       HLC03_1       HLC04_1       HLC05_1       PB01_2
              ________      ________      ________      ________      ________
 HLC02_1        1.000
 HLC03_1        0.000         1.000
 HLC04_1        0.000         0.000         1.000
 HLC05_1        0.000         0.000         0.000         1.000
 PB01_2         0.000         0.000         0.000         0.000         1.000
 PB02_2         0.000         0.000         0.000         0.000         0.000
 PB03_2         0.000         0.000         0.000         0.000         0.000
 PB04_2         0.000         0.000         0.000         0.000         0.000
 PB05_2         0.000         0.000         0.000         0.000         0.000
 PB06_2         0.000         0.000         0.000         0.000         0.000
 PB07_2         0.000         0.000         0.000         0.000         0.000
 PB08_2         0.000         0.000         0.000         0.000         0.000
 TA01_2         0.000         0.000         0.000         0.000         0.000
 TA02_2         0.000         0.000         0.000         0.000         0.000
 TA03_2         0.000         0.000         0.000         0.000         0.000
 TA04_2         0.000         0.000         0.000         0.000         0.000
 TA05_2         0.000         0.000         0.000         0.000         0.000
 CAMEAN_2       0.000         0.000         0.000         0.000         0.000
 SUBDIS_2       0.000         0.000         0.000         0.000         0.000


           THETA
              PB02_2        PB03_2        PB04_2        PB05_2        PB06_2
              ________      ________      ________      ________      ________
 PB02_2         1.000
 PB03_2         0.000         1.000
 PB04_2         0.000         0.000         1.000
 PB05_2         0.000         0.000         0.000         1.000
 PB06_2         0.000         0.000         0.000         0.000         1.000
 PB07_2         0.000         0.000         0.000         0.000         0.000
 PB08_2         0.000         0.000         0.000         0.000         0.000
 TA01_2         0.000         0.000         0.000         0.000         0.000
 TA02_2         0.000         0.000         0.000         0.000         0.000
 TA03_2         0.000         0.000         0.000         0.000         0.000
 TA04_2         0.000         0.000         0.000         0.000         0.000
 TA05_2         0.000         0.000         0.000         0.000         0.000
 CAMEAN_2       0.000         0.000         0.000         0.000         0.000
 SUBDIS_2       0.000         0.000         0.000         0.000         0.000


           THETA
              PB07_2        PB08_2        TA01_2        TA02_2        TA03_2
              ________      ________      ________      ________      ________
 PB07_2         1.000
 PB08_2         0.000         1.000
 TA01_2         0.000         0.000         1.000
 TA02_2         0.000         0.000         0.000         1.000
 TA03_2         0.000         0.000         0.000         0.000         1.000
 TA04_2         0.000         0.000         0.000         0.000         0.000
 TA05_2         0.000         0.000         0.000         0.000         0.000
 CAMEAN_2       0.000         0.000         0.000         0.000         0.000
 SUBDIS_2       0.000         0.000         0.000         0.000         0.000


           THETA
              TA04_2        TA05_2        CAMEAN_2      SUBDIS_2
              ________      ________      ________      ________
 TA04_2         1.000
 TA05_2         0.000         1.000
 CAMEAN_2       0.000         0.000         0.000
 SUBDIS_2       0.000         0.000         0.000         0.000


           ALPHA
              HRA           HLC           TA            PB            CAMEAN_2
              ________      ________      ________      ________      ________
                0.000         0.000         0.000         0.000         4.805


           ALPHA
              SUBDIS_2
              ________
                3.366


           BETA
              HRA           HLC           TA            PB            CAMEAN_2
              ________      ________      ________      ________      ________
 HRA            0.000         0.000         0.000         0.000         0.000
 HLC            0.000         0.000         0.000         0.000         0.000
 TA             0.000         0.000         0.000         0.000         0.000
 PB             0.000         0.000         0.000         0.000         0.000
 CAMEAN_2       0.000         0.131         0.000         0.000         0.000
 SUBDIS_2       0.000         0.000         0.000         0.000         0.000


           BETA
              SUBDIS_2
              ________
 HRA            0.000
 HLC            0.000
 TA             0.000
 PB             0.000
 CAMEAN_2       0.000
 SUBDIS_2       0.000


           GAMMA
              SEX_1         AGE_1         RESIDE_1      EDUCAT_1
              ________      ________      ________      ________
 HRA            0.000         0.000         0.000         0.000
 HLC            0.000         0.000         0.000         0.000
 TA             0.000         0.000         0.000         0.000
 PB             0.000         0.000         0.000         0.000
 CAMEAN_2       0.000         0.000         0.000         0.000
 SUBDIS_2       0.000         0.000         0.000         0.000


           PSI
              HRA           HLC           TA            PB            CAMEAN_2
              ________      ________      ________      ________      ________
 HRA            0.050
 HLC            0.000         0.050
 TA             0.000         0.000         0.050
 PB             0.000         0.000         0.000         0.050
 CAMEAN_2       0.000         0.000         0.000         0.000         0.614
 SUBDIS_2       0.000         0.000         0.000         0.000         0.000


           PSI
              SUBDIS_2
              ________
 SUBDIS_2       0.325


TECHNICAL 4 OUTPUT


     ESTIMATES DERIVED FROM THE MODEL


           ESTIMATED MEANS FOR THE LATENT VARIABLES
              HRA           HLC           TA            PB            CAMEAN_2
              ________      ________      ________      ________      ________
                0.000         0.000        -0.186         1.385         4.806


           ESTIMATED MEANS FOR THE LATENT VARIABLES
              SUBDIS_2
              ________
                4.049


           ESTIMATED COVARIANCE MATRIX FOR THE LATENT VARIABLES
              HRA           HLC           TA            PB            CAMEAN_2
              ________      ________      ________      ________      ________
 HRA            0.195
 HLC            0.059         0.221
 TA            -0.023        -0.011         0.429
 PB             0.069         0.016         0.017         0.535
 CAMEAN_2       0.021         0.082        -0.380         0.136         1.226
 SUBDIS_2       0.013         0.075        -0.038         0.001         0.060


           ESTIMATED COVARIANCE MATRIX FOR THE LATENT VARIABLES
              SUBDIS_2
              ________
 SUBDIS_2       0.645


           ESTIMATED CORRELATION MATRIX FOR THE LATENT VARIABLES
              HRA           HLC           TA            PB            CAMEAN_2
              ________      ________      ________      ________      ________
 HRA            1.000
 HLC            0.284         1.000
 TA            -0.080        -0.036         1.000
 PB             0.213         0.045         0.036         1.000
 CAMEAN_2       0.044         0.157        -0.524         0.168         1.000
 SUBDIS_2       0.036         0.198        -0.072         0.001         0.068


           ESTIMATED CORRELATION MATRIX FOR THE LATENT VARIABLES
              SUBDIS_2
              ________
 SUBDIS_2       1.000


     ESTIMATES DERIVED FROM THE MODEL


           S.E. FOR ESTIMATED MEANS FOR THE LATENT VARIABLES
              HRA           HLC           TA            PB            CAMEAN_2
              ________      ________      ________      ________      ________
                0.000         0.000         0.388         0.502         0.055


           S.E. FOR ESTIMATED MEANS FOR THE LATENT VARIABLES
              SUBDIS_2
              ________
                0.412


           EST./S.E. FOR ESTIMATED MEANS FOR THE LATENT VARIABLES
              HRA           HLC           TA            PB            CAMEAN_2
              ________      ________      ________      ________      ________
                0.000         0.000        -0.481         2.760        86.982


           EST./S.E. FOR ESTIMATED MEANS FOR THE LATENT VARIABLES
              SUBDIS_2
              ________
                9.819


           TWO-TAILED P-VALUE FOR ESTIMATED MEANS FOR THE LATENT VARIABLES
              HRA           HLC           TA            PB            CAMEAN_2
              ________      ________      ________      ________      ________
                1.000         1.000         0.631         0.006         0.000


           TWO-TAILED P-VALUE FOR ESTIMATED MEANS FOR THE LATENT VARIABLES
              SUBDIS_2
              ________
                0.000


           S.E. FOR ESTIMATED COVARIANCE MATRIX FOR THE LATENT VARIABLES
              HRA           HLC           TA            PB            CAMEAN_2
              ________      ________      ________      ________      ________
 HRA            0.037
 HLC            0.014         0.044
 TA             0.016         0.006         0.048
 PB             0.021         0.021         0.028         0.060
 CAMEAN_2       0.009         0.030         0.046         0.043         0.105
 SUBDIS_2       0.019         0.025         0.029         0.030         0.041


           S.E. FOR ESTIMATED COVARIANCE MATRIX FOR THE LATENT VARIABLES
              SUBDIS_2
              ________
 SUBDIS_2       0.058


           EST./S.E. FOR ESTIMATED COVARIANCE MATRIX FOR THE LATENT VARIABLES
              HRA           HLC           TA            PB            CAMEAN_2
              ________      ________      ________      ________      ________
 HRA            5.292
 HLC            4.331         5.022
 TA            -1.449        -1.754         9.005
 PB             3.292         0.729         0.612         8.929
 CAMEAN_2       2.422         2.731        -8.340         3.175        11.637
 SUBDIS_2       0.679         2.957        -1.310         0.018         1.466


           EST./S.E. FOR ESTIMATED COVARIANCE MATRIX FOR THE LATENT VARIABLES
              SUBDIS_2
              ________
 SUBDIS_2      11.165


           TWO-TAILED P-VALUE FOR ESTIMATED COVARIANCE MATRIX FOR THE LATENT VARIABLES
              HRA           HLC           TA            PB            CAMEAN_2
              ________      ________      ________      ________      ________
 HRA            0.000
 HLC            0.000         0.000
 TA             0.147         0.079         0.000
 PB             0.001         0.466         0.540         0.000
 CAMEAN_2       0.015         0.006         0.000         0.002         0.000
 SUBDIS_2       0.497         0.003         0.190         0.985         0.143


           TWO-TAILED P-VALUE FOR ESTIMATED COVARIANCE MATRIX FOR THE LATENT VARIABLES
              SUBDIS_2
              ________
 SUBDIS_2       0.000


           S.E. FOR ESTIMATED CORRELATION MATRIX FOR THE LATENT VARIABLES
              HRA           HLC           TA            PB            CAMEAN_2
              ________      ________      ________      ________      ________
 HRA            0.000
 HLC            0.051         0.000
 TA             0.054         0.020         0.000
 PB             0.058         0.062         0.059         0.000
 CAMEAN_2       0.017         0.054         0.039         0.049         0.000
 SUBDIS_2       0.053         0.062         0.054         0.050         0.046


           S.E. FOR ESTIMATED CORRELATION MATRIX FOR THE LATENT VARIABLES
              SUBDIS_2
              ________
 SUBDIS_2       0.000


           EST./S.E. FOR ESTIMATED CORRELATION MATRIX FOR THE LATENT VARIABLES
              HRA           HLC           TA            PB            CAMEAN_2
              ________      ________      ________      ________      ________
 HRA          999.000
 HLC            5.525       999.000
 TA            -1.473        -1.826       999.000
 PB             3.666         0.738         0.612       999.000
 CAMEAN_2       2.527         2.924       -13.552         3.393       999.000
 SUBDIS_2       0.682         3.182        -1.318         0.018         1.485


           EST./S.E. FOR ESTIMATED CORRELATION MATRIX FOR THE LATENT VARIABLES
              SUBDIS_2
              ________
 SUBDIS_2     999.000


           TWO-TAILED P-VALUE FOR ESTIMATED CORRELATION MATRIX FOR THE LATENT VARIABLES
              HRA           HLC           TA            PB            CAMEAN_2
              ________      ________      ________      ________      ________
 HRA            0.000
 HLC            0.000         0.000
 TA             0.141         0.068         0.000
 PB             0.000         0.460         0.540         0.000
 CAMEAN_2       0.012         0.003         0.000         0.001         0.000
 SUBDIS_2       0.495         0.001         0.188         0.985         0.137


           TWO-TAILED P-VALUE FOR ESTIMATED CORRELATION MATRIX FOR THE LATENT VARIABLES
              SUBDIS_2
              ________
 SUBDIS_2       0.000


DIAGRAM INFORMATION

  Use View Diagram under the Diagram menu in the Mplus Editor to view the diagram.
  If running Mplus from the Mplus Diagrammer, the diagram opens automatically.

  Diagram output
    c:\users\pc\desktop\���ύ�桿0509plos one�ڶ����޸Ĳ��ϰ�\s1_zip file\structural model-1.dgm

     Beginning Time:  10:33:52
        Ending Time:  10:33:55
       Elapsed Time:  00:00:03


MUTHEN & MUTHEN
3463 Stoner Ave.
Los Angeles, CA  90066

Tel: (310) 391-9971
Fax: (310) 391-8971
Web: www.StatModel.com
Support: Support@StatModel.com

Copyright (c) 1998-2019 Muthen & Muthen
